# Supplementary material for: Phosphorylation of phase‐separated p62 bodies by ULK1 activates a redox‐independent stress response
Source: EMBO J. 2023 Jun 12;42(14):e113349. doi: 10.15252/embj.2022113349 (PMC10350833; doi:10.15252/embj.2022113349)
Supplement: Supplementary file 3 — Movie EV1 [file EMBJ-42-e113349-s020.zip]

Archive with 5 entries (4 files):
- EMBOJ-2022-113349_Movie EV1/
- EMBOJ-2022-113349_Movie EV1/Movie EV1_Legend.docx
- __MACOSX/EMBOJ-2022-113349_Movie EV1/._Movie EV1_Legend.docx
- EMBOJ-2022-113349_Movie EV1/Movie_EV1.avi
- __MACOSX/EMBOJ-2022-113349_Movie EV1/._Movie_EV1.avi
