# Supplementary material for: Phosphorylation of phase‐separated p62 bodies by ULK1 activates a redox‐independent stress response
Source: EMBO J. 2023 Jun 12;42(14):e113349. doi: 10.15252/embj.2022113349 (PMC10350833; doi:10.15252/embj.2022113349)
Supplement: Supplementary file 5 — Movie EV3 [file EMBJ-42-e113349-s010.zip]

Archive with 5 entries (4 files):
- EMBOJ-2022-113349_Movie EV3/
- EMBOJ-2022-113349_Movie EV3/Movie_EV3.avi
- __MACOSX/EMBOJ-2022-113349_Movie EV3/._Movie_EV3.avi
- EMBOJ-2022-113349_Movie EV3/Movie EV3_Legend.docx
- __MACOSX/EMBOJ-2022-113349_Movie EV3/._Movie EV3_Legend.docx
