# Supplementary material for: Phosphorylation of phase‐separated p62 bodies by ULK1 activates a redox‐independent stress response
Source: EMBO J. 2023 Jun 12;42(14):e113349. doi: 10.15252/embj.2022113349 (PMC10350833; doi:10.15252/embj.2022113349)
Supplement: Supplementary file 7 — Movie EV5 [file EMBJ-42-e113349-s004.zip]

Archive with 5 entries (4 files):
- EMBOJ-2022-113349_Movie EV5/
- EMBOJ-2022-113349_Movie EV5/Movie EV5.mp4
- __MACOSX/EMBOJ-2022-113349_Movie EV5/._Movie EV5.mp4
- EMBOJ-2022-113349_Movie EV5/Movie EV5_Legend.docx
- __MACOSX/EMBOJ-2022-113349_Movie EV5/._Movie EV5_Legend.docx
