# Supplementary material for: Phosphorylation of phase‐separated p62 bodies by ULK1 activates a redox‐independent stress response
Source: EMBO J. 2023 Jun 12;42(14):e113349. doi: 10.15252/embj.2022113349 (PMC10350833; doi:10.15252/embj.2022113349)
Supplement: Supplementary file 14 — Source Data for Expanded View and Appendix [file EMBJ-42-e113349-s005.zip]

Archive with 17 entries (16 files):
- EMBOJ-2022-113349_SourceDataForExpandedView/
- __MACOSX/._EMBOJ-2022-113349_SourceDataForExpandedView
- EMBOJ-2022-113349_SourceDataForExpandedView/.DS_Store
- __MACOSX/EMBOJ-2022-113349_SourceDataForExpandedView/._.DS_Store
- EMBOJ-2022-113349_SourceDataForExpandedView/Figure EV1-20230417T084810Z-001.zip
- __MACOSX/EMBOJ-2022-113349_SourceDataForExpandedView/._Figure EV1-20230417T084810Z-001.zip
- EMBOJ-2022-113349_SourceDataForExpandedView/Figure EV4-20230417T084823Z-001.zip
- __MACOSX/EMBOJ-2022-113349_SourceDataForExpandedView/._Figure EV4-20230417T084823Z-001.zip
- EMBOJ-2022-113349_SourceDataForExpandedView/Figure EV3-20230502.zip
- EMBOJ-2022-113349_SourceDataForExpandedView/Appendix Figure S2-20230417T084859Z-001.zip
- __MACOSX/EMBOJ-2022-113349_SourceDataForExpandedView/._Appendix Figure S2-20230417T084859Z-001.zip
- EMBOJ-2022-113349_SourceDataForExpandedView/Figure EV2-20230417T091624Z-001.zip
- __MACOSX/EMBOJ-2022-113349_SourceDataForExpandedView/._Figure EV2-20230417T091624Z-001.zip
- EMBOJ-2022-113349_SourceDataForExpandedView/Appendix Figure S1-20230417T084856Z-001.zip
- __MACOSX/EMBOJ-2022-113349_SourceDataForExpandedView/._Appendix Figure S1-20230417T084856Z-001.zip
- EMBOJ-2022-113349_SourceDataForExpandedView/Appendix Figure S3-20230417T084904Z-001.zip
- __MACOSX/EMBOJ-2022-113349_SourceDataForExpandedView/._Appendix Figure S3-20230417T084904Z-001.zip
