# Supplementary material for: Phosphorylation of phase‐separated p62 bodies by ULK1 activates a redox‐independent stress response
Source: EMBO J. 2023 Jun 12;42(14):e113349. doi: 10.15252/embj.2022113349 (PMC10350833; doi:10.15252/embj.2022113349)
Supplement: Supplementary file 15 — Source Data for Figure 1 [file EMBJ-42-e113349-s003.zip]

Archive with 114 entries (114 files):
- EMBOJ-2022-113349_SourceDataForFigure 1/1C/.DS_Store
- EMBOJ-2022-113349_SourceDataForFigure 1/1F/.DS_Store
- EMBOJ-2022-113349_SourceDataForFigure 1/1C/CBB.eps
- EMBOJ-2022-113349_SourceDataForFigure 1/1F/Western Blot.eps
- EMBOJ-2022-113349_SourceDataForFigure 1/1D/1D (97).bmp
- EMBOJ-2022-113349_SourceDataForFigure 1/1D/1D (79).bmp
- EMBOJ-2022-113349_SourceDataForFigure 1/1D/1D (75).bmp
- EMBOJ-2022-113349_SourceDataForFigure 1/1D/1D (81).bmp
- EMBOJ-2022-113349_SourceDataForFigure 1/1D/1D (58).bmp
- EMBOJ-2022-113349_SourceDataForFigure 1/1D/1D (74).bmp
- EMBOJ-2022-113349_SourceDataForFigure 1/1D/1D (96).bmp
- EMBOJ-2022-113349_SourceDataForFigure 1/1D/1D (6).bmp
- EMBOJ-2022-113349_SourceDataForFigure 1/1D/1D (62).bmp
- EMBOJ-2022-113349_SourceDataForFigure 1/1D/1D (78).bmp
- EMBOJ-2022-113349_SourceDataForFigure 1/1D/1D (80).bmp
- EMBOJ-2022-113349_SourceDataForFigure 1/1D/1D (59).bmp
- EMBOJ-2022-113349_SourceDataForFigure 1/1D/1D (54).bmp
- EMBOJ-2022-113349_SourceDataForFigure 1/1D/1D (7).bmp
- EMBOJ-2022-113349_SourceDataForFigure 1/1D/1D (348).bmp
- EMBOJ-2022-113349_SourceDataForFigure 1/1D/1D (332).bmp
- EMBOJ-2022-113349_SourceDataForFigure 1/1D/1D (349).bmp
- EMBOJ-2022-113349_SourceDataForFigure 1/1D/1D (39).bmp
- EMBOJ-2022-113349_SourceDataForFigure 1/1D/1D (34).bmp
- EMBOJ-2022-113349_SourceDataForFigure 1/1D/1D (313).bmp
- EMBOJ-2022-113349_SourceDataForFigure 1/1D/1D (345).bmp
- EMBOJ-2022-113349_SourceDataForFigure 1/1D/1D (33).bmp
- EMBOJ-2022-113349_SourceDataForFigure 1/1D/1D (333).bmp
- EMBOJ-2022-113349_SourceDataForFigure 1/1D/1D (72).bmp
- EMBOJ-2022-113349_SourceDataForFigure 1/1D/1D (55).bmp
- EMBOJ-2022-113349_SourceDataForFigure 1/1D/1D (312).bmp
- EMBOJ-2022-113349_SourceDataForFigure 1/1D/1D (319).bmp
- EMBOJ-2022-113349_SourceDataForFigure 1/1D/1D (324).bmp
- EMBOJ-2022-113349_SourceDataForFigure 1/1D/1D (38).bmp
- EMBOJ-2022-113349_SourceDataForFigure 1/1D/1D (43).bmp
- EMBOJ-2022-113349_SourceDataForFigure 1/1D/1D (289).bmp
- EMBOJ-2022-113349_SourceDataForFigure 1/1D/1D (63).bmp
- EMBOJ-2022-113349_SourceDataForFigure 1/1D/1D (328).bmp
- EMBOJ-2022-113349_SourceDataForFigure 1/1D/1D (335).bmp
- EMBOJ-2022-113349_SourceDataForFigure 1/1D/1D (323).bmp
- EMBOJ-2022-113349_SourceDataForFigure 1/1D/1D (305).bmp
- EMBOJ-2022-113349_SourceDataForFigure 1/1D/1D (299).bmp
- EMBOJ-2022-113349_SourceDataForFigure 1/1D/1D (261).bmp
- EMBOJ-2022-113349_SourceDataForFigure 1/1D/1D (298).bmp
- EMBOJ-2022-113349_SourceDataForFigure 1/1D/1D (309).bmp
- EMBOJ-2022-113349_SourceDataForFigure 1/1D/1D (42).bmp
- EMBOJ-2022-113349_SourceDataForFigure 1/1D/1D (48).bmp
- EMBOJ-2022-113349_SourceDataForFigure 1/1D/1D (329).bmp
- EMBOJ-2022-113349_SourceDataForFigure 1/1D/1D (35).bmp
- EMBOJ-2022-113349_SourceDataForFigure 1/1D/1D (282).bmp
- EMBOJ-2022-113349_SourceDataForFigure 1/1D/1D (241).bmp
- EMBOJ-2022-113349_SourceDataForFigure 1/1D/1D (294).bmp
- EMBOJ-2022-113349_SourceDataForFigure 1/1D/1D (308).bmp
- EMBOJ-2022-113349_SourceDataForFigure 1/1D/1D (23).bmp
- EMBOJ-2022-113349_SourceDataForFigure 1/1D/1D (344).bmp
- EMBOJ-2022-113349_SourceDataForFigure 1/1D/1D (304).bmp
- EMBOJ-2022-113349_SourceDataForFigure 1/1D/1D (260).bmp
- EMBOJ-2022-113349_SourceDataForFigure 1/1D/1D (200).bmp
- EMBOJ-2022-113349_SourceDataForFigure 1/1D/1D (240).bmp
- EMBOJ-2022-113349_SourceDataForFigure 1/1D/1D (231).bmp
- EMBOJ-2022-113349_SourceDataForFigure 1/1D/1D (283).bmp
- EMBOJ-2022-113349_SourceDataForFigure 1/1D/1D (25).bmp
- EMBOJ-2022-113349_SourceDataForFigure 1/1D/1D (277).bmp
- EMBOJ-2022-113349_SourceDataForFigure 1/1D/1D (165).bmp
- EMBOJ-2022-113349_SourceDataForFigure 1/1D/1D (236).bmp
- EMBOJ-2022-113349_SourceDataForFigure 1/1D/1D (325).bmp
- EMBOJ-2022-113349_SourceDataForFigure 1/1D/1D (295).bmp
- EMBOJ-2022-113349_SourceDataForFigure 1/1D/1D (159).bmp
- EMBOJ-2022-113349_SourceDataForFigure 1/1D/1D (270).bmp
- EMBOJ-2022-113349_SourceDataForFigure 1/1D/1D (257).bmp
- EMBOJ-2022-113349_SourceDataForFigure 1/1D/1D (220).bmp
- EMBOJ-2022-113349_SourceDataForFigure 1/1D/1D (201).bmp
- EMBOJ-2022-113349_SourceDataForFigure 1/1D/1D (163).bmp
- EMBOJ-2022-113349_SourceDataForFigure 1/1D/1D (187).bmp
- EMBOJ-2022-113349_SourceDataForFigure 1/1D/1D (22).bmp
- EMBOJ-2022-113349_SourceDataForFigure 1/1D/1D (173).bmp
- EMBOJ-2022-113349_SourceDataForFigure 1/1D/1D (169).bmp
- EMBOJ-2022-113349_SourceDataForFigure 1/1D/1D (217).bmp
- EMBOJ-2022-113349_SourceDataForFigure 1/1D/1D (186).bmp
- EMBOJ-2022-113349_SourceDataForFigure 1/1D/1D (190).bmp
- EMBOJ-2022-113349_SourceDataForFigure 1/1D/1D (145).bmp
- EMBOJ-2022-113349_SourceDataForFigure 1/1D/1D (237).bmp
- EMBOJ-2022-113349_SourceDataForFigure 1/1D/1D (153).bmp
- EMBOJ-2022-113349_SourceDataForFigure 1/1D/1D (216).bmp
- EMBOJ-2022-113349_SourceDataForFigure 1/1D/1D (172).bmp
- EMBOJ-2022-113349_SourceDataForFigure 1/1D/1D (149).bmp
- EMBOJ-2022-113349_SourceDataForFigure 1/1D/1D (221).bmp
- EMBOJ-2022-113349_SourceDataForFigure 1/1D/1D (266).bmp
- EMBOJ-2022-113349_SourceDataForFigure 1/1D/1D (256).bmp
- EMBOJ-2022-113349_SourceDataForFigure 1/1D/1D (191).bmp
- EMBOJ-2022-113349_SourceDataForFigure 1/1D/1D (227).bmp
- EMBOJ-2022-113349_SourceDataForFigure 1/1D/1D (108).bmp
- EMBOJ-2022-113349_SourceDataForFigure 1/1D/1D (276).bmp
- EMBOJ-2022-113349_SourceDataForFigure 1/1D/1D (125).bmp
- EMBOJ-2022-113349_SourceDataForFigure 1/1D/1D (124).bmp
- EMBOJ-2022-113349_SourceDataForFigure 1/1D/1D (105).bmp
- EMBOJ-2022-113349_SourceDataForFigure 1/1D/1D (18).bmp
- EMBOJ-2022-113349_SourceDataForFigure 1/1D/1D (164).bmp
- EMBOJ-2022-113349_SourceDataForFigure 1/1D/1D (133).bmp
- EMBOJ-2022-113349_SourceDataForFigure 1/1D/1D (168).bmp
- EMBOJ-2022-113349_SourceDataForFigure 1/1D/1D (14).bmp
- EMBOJ-2022-113349_SourceDataForFigure 1/1D/1D (129).bmp
- EMBOJ-2022-113349_SourceDataForFigure 1/1D/1D (112).bmp
- EMBOJ-2022-113349_SourceDataForFigure 1/1D/1D (152).bmp
- EMBOJ-2022-113349_SourceDataForFigure 1/1D/1D (128).bmp
- EMBOJ-2022-113349_SourceDataForFigure 1/1D/1D (104).bmp
- EMBOJ-2022-113349_SourceDataForFigure 1/1D/1D (15).bmp
- EMBOJ-2022-113349_SourceDataForFigure 1/1D/1D (148).bmp
- EMBOJ-2022-113349_SourceDataForFigure 1/1D/1D (113).bmp
- EMBOJ-2022-113349_SourceDataForFigure 1/1D/1D (144).bmp
- EMBOJ-2022-113349_SourceDataForFigure 1/1D/1D (118).bmp
- EMBOJ-2022-113349_SourceDataForFigure 1/1D/1D (132).bmp
- EMBOJ-2022-113349_SourceDataForFigure 1/1D/1D (109).bmp
- EMBOJ-2022-113349_SourceDataForFigure 1/1D/1D (134).bmp
- EMBOJ-2022-113349_SourceDataForFigure 1/1D/1D (19).bmp
