# Supplementary material for: Phosphorylation of phase‐separated p62 bodies by ULK1 activates a redox‐independent stress response
Source: EMBO J. 2023 Jun 12;42(14):e113349. doi: 10.15252/embj.2022113349 (PMC10350833; doi:10.15252/embj.2022113349)
Supplement: Supplementary file 16 — Source Data for Figure 2 [file EMBJ-42-e113349-s016.zip]

Archive with 66 entries (66 files):
- EMBOJ-2022-113349_SourceDataForFigure 2/2B/2B_Atg1-p62WT (4).tif
- EMBOJ-2022-113349_SourceDataForFigure 2/2B/2B_ULK1-p62S403E S407E (5).tif
- EMBOJ-2022-113349_SourceDataForFigure 2/2B/2B_Atg1-p62WT (5).tif
- EMBOJ-2022-113349_SourceDataForFigure 2/2B/2B_Atg1-p62S403E S407E (4).tif
- EMBOJ-2022-113349_SourceDataForFigure 2/2B/2B_Atg1-p62WT (1).tif
- EMBOJ-2022-113349_SourceDataForFigure 2/2B/2B_ULK1-p62WT (1).tif
- EMBOJ-2022-113349_SourceDataForFigure 2/2B/2B_ULK1-p62S403E S407E (3).tif
- EMBOJ-2022-113349_SourceDataForFigure 2/2B/2B_ULK1-p62S403E S407E (4).tif
- EMBOJ-2022-113349_SourceDataForFigure 2/2B/README_Fig 2B.docx
- EMBOJ-2022-113349_SourceDataForFigure 2/2E/EM.tif
- EMBOJ-2022-113349_SourceDataForFigure 2/2E/EM1.tif
- EMBOJ-2022-113349_SourceDataForFigure 2/2D/2D_GFPULK1p62_wild type_merged.jpg
- EMBOJ-2022-113349_SourceDataForFigure 2/2D/2D_GFPULK1p62_FIP200KO_GFP.jpg
- EMBOJ-2022-113349_SourceDataForFigure 2/2B/2B_Atg1-p62WT (3).tif
- EMBOJ-2022-113349_SourceDataForFigure 2/2D/2D_GFPULK1p62_FIP200KO_merged.jpg
- EMBOJ-2022-113349_SourceDataForFigure 2/2B/2B_ULK1-p62S403E S407E (1).tif
- EMBOJ-2022-113349_SourceDataForFigure 2/2B/2B_Atg1-p62S403E S407E (2).tif
- EMBOJ-2022-113349_SourceDataForFigure 2/2D/2D_GFPULK2p62_FIP200KO_p62.jpg
- EMBOJ-2022-113349_SourceDataForFigure 2/2D/2D_GFPULK2p62_wild type_merged.jpg
- EMBOJ-2022-113349_SourceDataForFigure 2/2B/2B_ULK1-p62WT (4).tif
- EMBOJ-2022-113349_SourceDataForFigure 2/2D/2D_GFPULK2p62_wild type_GFP.jpg
- EMBOJ-2022-113349_SourceDataForFigure 2/2D/2D_GFPULK1p62_wild type_GFP.jpg
- EMBOJ-2022-113349_SourceDataForFigure 2/2D/README_Fig 2D.docx
- EMBOJ-2022-113349_SourceDataForFigure 2/2D/Numerical data.xlsx
- EMBOJ-2022-113349_SourceDataForFigure 2/2D/2D_GFPULK2p62_wild type_p62.jpg
- EMBOJ-2022-113349_SourceDataForFigure 2/2E/GFP-ULK1.tif
- EMBOJ-2022-113349_SourceDataForFigure 2/2C/2C_ULK1p62_wild type_p62.jpg
- EMBOJ-2022-113349_SourceDataForFigure 2/2C/2C_ULK1p62_FIP200KO_p62.jpg
- EMBOJ-2022-113349_SourceDataForFigure 2/2C/2C_ULK1p62_FIP200KO_ULK1.jpg
- EMBOJ-2022-113349_SourceDataForFigure 2/2C/2C_ULK1p62_ULK1KO_merged.jpg
- EMBOJ-2022-113349_SourceDataForFigure 2/2C/2C_ULK1p62_wild type_ULK1.jpg
- EMBOJ-2022-113349_SourceDataForFigure 2/2B/2B_Atg1-p62S403E S407E (5).tif
- EMBOJ-2022-113349_SourceDataForFigure 2/2B/2B_ULK1-p62WT (2).tif
- EMBOJ-2022-113349_SourceDataForFigure 2/2E/EM2_.tif
- EMBOJ-2022-113349_SourceDataForFigure 2/2B/2B_Atg1-p62S403E S407E (1).tif
- EMBOJ-2022-113349_SourceDataForFigure 2/2B/2B_ULK1-p62WT (3).tif
- EMBOJ-2022-113349_SourceDataForFigure 2/2C/README_Fig 2C.docx
- EMBOJ-2022-113349_SourceDataForFigure 2/2A/2A_p62S349E (3).tif
- EMBOJ-2022-113349_SourceDataForFigure 2/2A/2A_p62WT (4).tif
- EMBOJ-2022-113349_SourceDataForFigure 2/2C/2C_ULK1p62_wild type_merged.jpg
- EMBOJ-2022-113349_SourceDataForFigure 2/2E/README_Fig. 2E.docx
- EMBOJ-2022-113349_SourceDataForFigure 2/2B/2B_ULK1-p62S403E S407E (2).tif
- EMBOJ-2022-113349_SourceDataForFigure 2/2A/2A_p62WT (3).tif
- EMBOJ-2022-113349_SourceDataForFigure 2/2B/2B_ULK1-p62WT (5).tif
- EMBOJ-2022-113349_SourceDataForFigure 2/2A/2A_p62S403E S407E (1).tif
- EMBOJ-2022-113349_SourceDataForFigure 2/2A/2A_p62S349E (2).tif
- EMBOJ-2022-113349_SourceDataForFigure 2/2A/2A_p62S403E S407E (2).tif
- EMBOJ-2022-113349_SourceDataForFigure 2/2A/2A_p62WT (1).tif
- EMBOJ-2022-113349_SourceDataForFigure 2/2A/README_Fig 2A.docx
- EMBOJ-2022-113349_SourceDataForFigure 2/2A/2A_p62S349E (4).tif
- EMBOJ-2022-113349_SourceDataForFigure 2/2D/2D_GFPULK2p62_FIP200KO_merged.jpg
- EMBOJ-2022-113349_SourceDataForFigure 2/2A/2A_p62S403E S407E (4).tif
- EMBOJ-2022-113349_SourceDataForFigure 2/2A/2A_p62WT (2).tif
- EMBOJ-2022-113349_SourceDataForFigure 2/2C/2C_ULK1p62_ULK1KO_p62.jpg
- EMBOJ-2022-113349_SourceDataForFigure 2/2D/2D_GFPULK1p62_FIP200KO_p62.jpg
- EMBOJ-2022-113349_SourceDataForFigure 2/2A/Numerical data.xlsx
- EMBOJ-2022-113349_SourceDataForFigure 2/2D/2D_GFPULK2p62_FIP200KO_GFP.jpg
- EMBOJ-2022-113349_SourceDataForFigure 2/2D/2D_GFPULK1p62_wild type_p62.jpg
- EMBOJ-2022-113349_SourceDataForFigure 2/2E/CLEM.tif
- EMBOJ-2022-113349_SourceDataForFigure 2/2C/2C_ULK1p62_ULK1KO_ULK1.jpg
- EMBOJ-2022-113349_SourceDataForFigure 2/2C/2C_ULK1p62_FIP200KO_merged.jpg
- EMBOJ-2022-113349_SourceDataForFigure 2/2A/2A_p62S349E (1).tif
- EMBOJ-2022-113349_SourceDataForFigure 2/2A/2A_p62S403E S407E (3).tif
- EMBOJ-2022-113349_SourceDataForFigure 2/2B/2B_Atg1-p62WT (2).tif
- EMBOJ-2022-113349_SourceDataForFigure 2/2C/Numerical data.xlsx
- EMBOJ-2022-113349_SourceDataForFigure 2/2B/2B_Atg1-p62S403E S407E (3).tif
