# Supplementary material for: Phosphorylation of phase‐separated p62 bodies by ULK1 activates a redox‐independent stress response
Source: EMBO J. 2023 Jun 12;42(14):e113349. doi: 10.15252/embj.2022113349 (PMC10350833; doi:10.15252/embj.2022113349)
Supplement: Supplementary file 16 — Source Data for Figure 2 [file EMBJ-42-e113349-s016.zip › EMBOJ-2022-113349_SourceDataForFigure 2/2D/Numerical data.xlsx]

## Sheet: Fig.2d
GFP-ULK1			GFP-ULK2
WT	FIP200 KO		WT	FIP200 KO
1.37674	0.976351		1.93913	0.740759
1.2107	0.111556		1.12064	1.04762
0.974277	2.24187		1.53374	1.91393
1.29018	1.14976		1.13608	1.46897
1.61395	0.195104		1.44371	1.19531
1.14013	0.779026		1.41722	1.39098
1.33121	1.28467		1.37898	1.32159
1.37809	0.952381		1.37969	1.47368
1.40758	1.30855		1.53615	0.689349
1.46696	0.267221		1.27317	1.11628
1.41875	0.87027		1.42284	1.23611
1.28409	0.860294		3.64368	1.36885
1.2807	0.842105		2.14441	0.869159
1.15953	1.31856		2.59551	1.51178
1.39665	1.42259		1.22785	0.476864
1.59091	1.8566		1.43922	1.19382
1.37931	2.43044		6.27206	1.21186
1.15789	1.68166		3.01374	1.92537
1.6014	2.74013		1.35705	1.38071
1.97753	1.42193		1.56014	2.18231
1.67532	0.955556		1.06414	1.10204
1.34225	0.941176		0.916064	1.25866
1.93777	0.865289		1.03802	1.38835
1.68	1.24419		1.0027	0.958199
1.2913	0.891566		0.854167	1.46078
1.96291	0.765499		0.529183	1.90732
1.22558	0.451923		1.7518	3.3792
1.37766	1.5099		1.73222	1.62567
1.38583	2.13561		1.30405	1.19592
1.03741	1.7456		1.57566	1.4357
1.41909	0.961905		1.47955	0.974545
1.46538	1.1447		2.31783	1.69434
1.89286	1.29129		1.47368	1.37353
1.31035	0.206922		1.01724	1.35888
1.58	1.78404		1.27178	0.231475
2.15764	1.04407		1.85897	1.01156
1.62332	1.13596		1.47879	2.05556
1.40392	3.15804		1.45732	2.18025
1.48449	1.86235		2.00926	2.28746
1.69129	1.33958		2.32603	2.52918
1.45424	2.23285		1.91693	1.2439
1.77846	1.28632		1.673	0.722973
1.32432	1.0405		1.99438	2.09337
1.15183	1.02648		1.35955	2.73788
1.33721	0.851541		1.30925	2.11885
1.41025	0.641762		1.50167	1.15903
1.42003	1.07407		1.47368	1.74933
1.36264	2.35961		1.61125	1.20833
1.30882	1.81046		1.27184	1.70136
1.19031	1.38627		1.10817	4.33885
1.63134	1.19638		1.00895	1.56762
1.75601	2.67586		1.12329	1.63077
2.89034	1.23353		2.4858	2.50794
1.7961	2.6015		1.53642	2.22093
1.80903	1.16863		1.22654	1.39008
1.81579	0.886513		1.23434	1.26077
1.19313	1.16714		1.77778	1.13182
1.21495	1.06569		1.66102	1.40304
1.20968	1.25664		1.90847	2.38367
1.29412	1.41549		1.75385	1.43866
0.894231	2.15302		3.53517	0.953307
2.9617	1.65096		1.95562	2.13396
1.12586	1.23978		1.74044	1.9121
1.42701	1.95281		1.30939	1.52852
1.63207	1.26516		1.64384	1.15132
1.47495	1.05709		1.88281	1.47157
1.40594	1.24576		2.843	1.33548
1.45882	1.66129		1.41504	1.57679
1.48669	1.72381		1.17681	1.15447
1.23636	1.76679		1.44516	1.58011
1.31225	1.89758		1.31786	2.52222
1.42697	0.853273		2.37549	1.32273
1.44976	1.30072		2.17338	2.5974
1.41745	0.793388		0.959364	1.68095
1.0582	1.45548		1.46133	1.52332
1.36567	1.48814		1.69638	1.26609
1.336	0.962963		1.6469	1.58233
1.38819	0.910448		1.22589	1.31128
1.46569	1.38969		1.39759	1.23034
