# Supplementary material for: Phosphorylation of phase‐separated p62 bodies by ULK1 activates a redox‐independent stress response
Source: EMBO J. 2023 Jun 12;42(14):e113349. doi: 10.15252/embj.2022113349 (PMC10350833; doi:10.15252/embj.2022113349)
Supplement: Supplementary file 16 — Source Data for Figure 2 [file EMBJ-42-e113349-s016.zip › EMBOJ-2022-113349_SourceDataForFigure 2/2A/Numerical data.xlsx]

## Sheet: Fig.2A
%Area	p62WT	p62S403E S407E	p62S349E
	4.233	13.494	5.017
	4.622	14.942	6.308
	4.034	14.231	5.698
	3.082	14.597	6.191
