# Supplementary material for: Phosphorylation of phase‐separated p62 bodies by ULK1 activates a redox‐independent stress response
Source: EMBO J. 2023 Jun 12;42(14):e113349. doi: 10.15252/embj.2022113349 (PMC10350833; doi:10.15252/embj.2022113349)
Supplement: Supplementary file 16 — Source Data for Figure 2 [file EMBJ-42-e113349-s016.zip › EMBOJ-2022-113349_SourceDataForFigure 2/2C/Numerical data.xlsx]

## Sheet: Fig.2c
WT	FIP200 KO	ULK1 KO
15.39	10.5	11.4
14.21	8.96	9.25
7.85	17.05	6.14
9.52	12.69	8.97
8.81	24.48	7.64
11.46	18.98	4.33
14.9	19.07	6.96
7.08	18.54	7.86
13.15	23.27	5.61
16.35	19.84	7.78
16.33	23.76	13.97
8.35	13.09	5.89
17.22	13.06	5.21
8.69	18.15	6.49
9.34	19.47	4.84
18.72	12.6	4.06
8.31	10.71	6.31
9.56	16.39	8.78
21.49	10.55	5.34
12.67	13.94	8.2
9.3	17.52	7.92
25.52	14.8	7.81
17.65	16.89	7.42
17.83	18.36	5.9
9.51	6.3	5.06
14.86	17.17	6.54
17.19	12.5	5.35
11.26	15.08	5.1
6.81	16.6	7.42
12.38	16.09	6.99
9.5	14.81	5.08
10.06	17.5	6.82
5.38	13.8	11.7
4.27	15.88	6
7.24	15.55	4.7
13.04	19.14	5.55
9.54	18.09	6.82
8.61	24.61	6.42
11.65	14.42	7.05
14.45	11.74	4.49
15.02	11.47	4.96
8.27	15.54	6.09
9.42	10.89	6.52
9.89	13.36	6.61
7.61	12.74	6.31
13.49	9.81	6.19
8.08	11.91	6.64
14.47	9.33	4.9
11.92	5.66	3.88
12.54	15.13	6.13
9.8	12.91	4.76
11.48	16.6	5.12
9.12	11.6	6.05
8.39	17.63	6.07
10.09	16.18	10.31
9.68	12.9	5.63
16.23	11.28	4.44
9.16	13.92	4.42
12.6	14.79	6.17
10.61	9.21	7
14.16	11.15	5.61
14.53	13.85	5.37
11.5	22.19	4.11
10.18	12.1	6.38
7.11	16.89	4.28
9.53	12.22	3.49
16.74	9.43	7.44
14.3	12.87	4.37
14.3	12.12	5.94
12.94	15.54	6.04
10.95	11.54	6.87
11.79	14.99	2.97
14.42	9.44	4.87
12.42	13.25	4.41
24.48	12.79	3.74
16.74	16.47	4.98
9.67	11.64	8.99
10.84	13.73	7.46
11.89	11.47	4.89
11.16	21.5	7.68
9.68	14.9	3.88
10.25	8.16	5.78
13.47	24.85	4.33
11.35	27.07	5.15
13.36	23.19	8.42
11.99	15.65	8.87
11.15	17.84	6.62
8.25	20.79	7.82
7.91	11.68	4.23
20.93	10.51	4.21
9.94	11.58	7.22
9.43	13.44	3.95
10.22	14.48	5.15
11.78	10.39	5.69
4.42	17.15	5.3
12.53	16.88	4.14
8.24	19.89	7.22
11.24	22.8	6.05
11.72	28.26	6.04
11.62	20.81	5.95
8.36	13.24	6.98
7.94	19.01	5.65
7.38	16.29	4.48
8.76	19.55	4.4
9.51	12.52	4.94
8.89	21.21	2.12
6.9	19.14	5.75
13.08	16.55	5.46
12.71	11.07	5.43
18.79	8.28	6.03
14.5	12.2	6.02
13.79	7.06	7.49
8.89	7.05	4.44
6.92	14.95	4.12
13.48	14.38	6.37
11.02	11.99	7.43
11.37	7.42	5.37
8.35	10.71	5.69
6.71	12.15	3.5
11.92	10.07	4.01
18.21	12.18	6.85
11.87	8.14	5.64
9.78	6.9	11.91
14.32	12.06	7.65
17.15	13.33	7.12
11.61	17.5	6.3
8.83	16.31	2.58
11.21	16.4	10.23
8.98	11.26	6.1
10.79	12.22	7.97
8.96	18.05	6.06
11.58	25.25	5.05
9.23	16.43	5.81
15.64	12.1	5.63
22.51	23.37	4.71
5.44	15.2	8.79
6.85	25.58	4.58
14.36	24.25	6.26
10.78	10.62	5.72
14.72	22.25	4.75
11.64	10.19	5.94
7.63	16.52	4.66
9.72	11.73	3.61
6.36	11.55	4.42
7.91	25.39	6.61
17.11	9.46	8.07
19.11	17.63	8.35
21.58	18.08	6.05
11.88	15.79	4.98
17.51	19.8	6.06
14.65	13.46	5.59
7.8	10.57	9.47
10.04	18.58	6.8
12.75	18.72	5.68
11.54	11.78	8.39
11.05	23.67	9.02
13.1	20.54	8.99
16.21	10.07	10.65
7.13	15.5	6.8
16.56	15.8	5.74
10.76	18.18	6.02
16.25	9.89	8.5
11.88	18.65	6.63
13.19	21.92	4.03
10.09	11.06	4.11
9.95	19.17	3.15
6.32	14.07	7.01
6.49	13.84	9.1
8.88	18.05	5
10.75	13.79	10.09
5.61	13.61	3.79
8.4	6.37	7.83
6.35	11.71	9.78
5.2	12.29	6.19
8.76	7.56	6.2
8.96	8.85	8.75
5.96	10.43	6.7
8.33	9.4	4.94
8.43	13.09	2.46
8.23	20.24	4.81
7.99	8.03	3.35
6.87	6.89	6.83
7.04	7.54	4.42
8.69	10.87	7.2
6.91	9.51	5.66
10.64	7.61	5.9
11.65	15.66	5.71
13.94	12.94	5.75
9.77	18.35	5.16
14.2	10.2	4.63
12.31	15.49	3.18
5.17	21.16	9.69
5.48	10.74	5.07
4.8	13.91	9.88
5.61	19.8	8.69
14.2	18.02	8.13
13.81	16.85	3.72
11.44	18.97	4.69
15.62	13.78	6.47
16.32	13.43	4.76
11.49	8.13	6.95
15.41	7.36	8.04
9.17	13.81	5.73
12.23	7.4	8.61
13.98	14.75	5.35
14.61	12.25	6.23
14.67	11.74	8.35
16.46	10.85	9.55
9.18	11.29	3.96
8.35	11.73	3.31
8.63	12.2	4.64
8.6	14.07	4.69
14.86	13.42	6.67
11.84	18.93	7.94
8.18	17.52	9.04
13.73	13.3	8
13.29	13.11	6.14
15.31	13.93	8.42
6.98	17.16	5.16
3.84	16.46	6
6.5	14.48	3.75
14.87	17.85	5.1
18.38	8.45	6.58
9.84	16.45	4.71
8	12.18	5.11
13.96	8.8	5.99
10.42	6.74	6.3
14.3	14.68	6.25
8.14	12.74	8.15
12.41	16.77	4.58
5.27	14.91	4.41
6.14	9.52	5.29
5.93	19.63	4.4
12.04	7.5	4.4
10.34	16.63	7.17
8.59	23.01	6.75
5.8	16.79	7.15
5.31	15.75	5.79
7.76	16.75	7
8.29	11.72	5.84
5.6	14.01	6.02
7.72	14.58	10.11
8	10.44	4.98
13.23	8.96	10.8
15.54	7.32	5.55
15.41	12.13	4.36
14.33	16.14	8.43
17.48	14.03	9.87
7.03	14.76	8.26
