# Supplementary material for: Phosphorylation of phase‐separated p62 bodies by ULK1 activates a redox‐independent stress response
Source: EMBO J. 2023 Jun 12;42(14):e113349. doi: 10.15252/embj.2022113349 (PMC10350833; doi:10.15252/embj.2022113349)
Supplement: Supplementary file 17 — Source Data for Figure 3 [file EMBJ-42-e113349-s008.zip]

Archive with 25 entries (25 files):
- EMBOJ-2022-113349_SourceDataForFigure 3/3C/3C_KEAP1p62_DMSO_merged.jpg
- EMBOJ-2022-113349_SourceDataForFigure 3/3C/Numerical data.xlsx
- EMBOJ-2022-113349_SourceDataForFigure 3/3A/Numerical data.xlsx
- EMBOJ-2022-113349_SourceDataForFigure 3/3C/3C_pS349p62_DMSO_pS349.jpg
- EMBOJ-2022-113349_SourceDataForFigure 3/3C/3C_KEAP1p62_MRT68921_merged.jpg
- EMBOJ-2022-113349_SourceDataForFigure 3/3C/3C_KEAP1p62_DMSO_p62.jpg
- EMBOJ-2022-113349_SourceDataForFigure 3/3C/3C_KEAP1p62_MRT68921_KEAP1.jpg
- EMBOJ-2022-113349_SourceDataForFigure 3/3C/3C_pS349p62_MRT68921_p62.jpg
- EMBOJ-2022-113349_SourceDataForFigure 3/3C/3C_pS349p62_DMSO_merged.jpg
- EMBOJ-2022-113349_SourceDataForFigure 3/3C/3C_KEAP1p62_DMSO_KEAP1.jpg
- EMBOJ-2022-113349_SourceDataForFigure 3/3C/3C_pS349p62_DMSO_p62.jpg
- EMBOJ-2022-113349_SourceDataForFigure 3/3C/README_Fig 3C.docx
- EMBOJ-2022-113349_SourceDataForFigure 3/3D/Numerical data.xlsx
- EMBOJ-2022-113349_SourceDataForFigure 3/3C/3C_KEAP1p62_MRT68921_p62.jpg
- EMBOJ-2022-113349_SourceDataForFigure 3/3C/3C_pS349p62_MRT68921_merged.jpg
- EMBOJ-2022-113349_SourceDataForFigure 3/3B/3B_S403,p62_DMSO_p62.jpg
- EMBOJ-2022-113349_SourceDataForFigure 3/3B/3C_S403,p62_MRT68921_merged.bmp
- EMBOJ-2022-113349_SourceDataForFigure 3/3B/3B_S403,p62_DMSO_S403.jpg
- EMBOJ-2022-113349_SourceDataForFigure 3/3C/3C_pS349p62_MRT68921_pS349.jpg
- EMBOJ-2022-113349_SourceDataForFigure 3/3B/Numerical data.xlsx
- EMBOJ-2022-113349_SourceDataForFigure 3/3B/3C_S403,p62_MRT68921_p62.jpg
- EMBOJ-2022-113349_SourceDataForFigure 3/3B/3B_S403,p62_DMSO_merged.bmp
- EMBOJ-2022-113349_SourceDataForFigure 3/3B/3C_S403,p62_MRT68921_S403.jpg
- EMBOJ-2022-113349_SourceDataForFigure 3/3B/README_Fig 3B.docx
- EMBOJ-2022-113349_SourceDataForFigure 3/3A/Western Blot.eps
