# Supplementary material for: Phosphorylation of phase‐separated p62 bodies by ULK1 activates a redox‐independent stress response
Source: EMBO J. 2023 Jun 12;42(14):e113349. doi: 10.15252/embj.2022113349 (PMC10350833; doi:10.15252/embj.2022113349)
Supplement: Supplementary file 17 — Source Data for Figure 3 [file EMBJ-42-e113349-s008.zip › EMBOJ-2022-113349_SourceDataForFigure 3/3C/Numerical data.xlsx]

## Sheet: Fig.3C
p62 (p-S349)/p62			KEAP1/p62
DMSO	MRT68921		DMSO	MRT68921
4.7307	6.6409		302.01	154.39
3.6111	0.6567		342.55	186.16
1.4902	2.2588		117.14	204.43
2.4943	8.8689		110.04	240.43
0.7254	5.6891		292.15	234.08
3.2724	4.4928		179.26	169.39
0.5662	3.7471		278.73	169.72
1.3586	5.96		150.46	259.67
0.4486	0.9923		259.55	64.89
10.5402	9.8036		388.97	206.13
0.5415	9.0021		426.04	81.79
1.8644	2.7472		547.67	143.19
1.2665	7.7806		167.11	150.28
3.6796	5.1701		212.25	145.87
2.4286	1.1606		309.28	140.93
3.8666	5.1232		153.17	118.43
3.2831	11.2772		734.6	128.13
2.1745	3.5593		190.28	116.79
6.086	3.6666		526.21	215.33
4.3795	5.6753		176.48	212.75
1.412	4.1971		121.76	220.43
8.9108	0.7899		409.66	174.57
7.14	2.0014		287.21	194.06
2.1084	3.0145		244.06	126.02
4.7899	3.5439		349.65	118.67
6.8564	1.6976		369.57	43.79
2.2141	3.7634		237.79	146.26
1.8865	2.0468		120.41	270.62
7.366	1.8529		108.99	130.39
4.1752	3.7838		138.47	206.86
3.3822	2.5305		139.85	263.98
2.2889	8.1046		340.54	126.71
24.1867	3.9371		225.67	209.84
4.2999	3.2881		108.64	208.01
4.2084	2.4788		103.26	152.79
2.3109	4.7744		271.55	170.83
13.3868	1.1272		178.85	154.47
3.8266	8.2777		152.53	203.97
26.7374	6.295		209.66	150.79
1.0978	1.3917		195.08	188.77
1.1899	7.4766		208.08	379.14
3.2088	2.3857		271.47	156.8
9.8767	3.6803		214.22	117.91
2.1121	3.7987		126.64	147.56
13.1092	5.9542		408.26	167.13
0.826	4.6304		185.86	206.99
6.5849	8.5168		261.99	177.51
3.592	5.7556		135.47	194.71
5.6478	8.3927		162.18	85.84
0.6464	2.8637		267.91	83.48
9.979	8.0968		156.92	125.1
2.5889	10.8151		75.39	113.58
5.0266	1.1013		294.1	192.27
1.1109	5.0237		314.4	133.14
3.9467	3.1937		116.15	291.14
1.407	6.1945		363.68	435.86
4.7857	5.7205		205.52	188.14
1.2987	0.729		254.31	168.15
1.3044	3.6744		266.28	150.38
12.7286	4.559		243.5	96.58
0.5737	1.625		259.98	199.48
9.5242	3.9053		470.23	175.31
3.5072	1.028		202.15	183.6
17.3969	3.3066		198.62	110.3
8.3085	4.037		124.02	188.65
3.9621	9.845		276.65	100.18
0.8447	2.8744		244.97	263.6
5.2483	1.6524		183.12	212.68
2.3726	2.9297		179.2	281.33
3.3706	4.4699		189.23	213.14
0.7001	13.4169		405.57	184.8
9.2763	0.3763		237.61	173.74
0.5606	0.4642		497.36	197.82
6.0491	5.3056		436.6	144.99
4.4551	13.5854		524.88	185.03
4.8319	4.5586		356.93	167.53
2.1448	2.1692		400.76	309.11
3.1072	2.5991		365.35	230.67
1.639	1.5158		306.35	284.74
3.8728	1.763		295.88	87.38
3.1703	9.3669		340.39	308.03
1.2483	5.1393		229.45	210.02
2.9077	5.7024		491.36	250.59
10.2441	6.0382		358.54	225.91
3.3964	5.9981		197.99	92.94
3.292	1.4318		339.93	210.79
3.4121	0.6422		207.2	286.44
1.1963	0.5142		158.3	194.63
1.6504	7.32		147.11	181.77
7.0956	1.0911		281.6	134.42
31.7116	1.1442		463.54	82.67
35.0679	3.8439		482.79	140.18
0.6058	8.9096		490.77	286.96
5.6029	6.5521		239.08	105.07
3.6232	1.9234		292.75	100.98
1.8906	1.736		299.89	122.05
2.9544	3.222		270.64	87.42
5.2026	1.1907		330.96	110.75
2.6358	0.8998		351.13	90.79
5.9443	7.9821		90.14	323.06
2.2217	4.6786		254.44	144.5
3.9137	3.8975		139.95	99.23
1.5321	2.4485		362.65	124.98
3.0954	3.1825		290.54	188.31
5.747	3.5157		255.6	114.4
9.0372	1.0373		245.39	205.03
6.0718	0.9483		273.08	258.83
0.5446	6.6261		277.75	79.49
7.0525	1.9944		323.64	122.31
9.3819	3.7926		222.25	192.7
9.4391	6.0106		194.41	106.89
0.3297	10.6997		165.19	73.61
10.3336	2.1281		185.57	148.73
1.0924	6.4145		97.86	118.44
8.4346	3.9246		153.12	89.68
4.4034	8.1493		170.7	177.22
8.6344	4.4482		320.62	120.64
8.1822	3.8159		250.69	369.31
2.3367	5.9936		261.99	216.31
17.5218	5.7705		207.52	124.76
3.5413	1.3762		194.74	173.79
1.3594	3.4171		249.88	111.42
8.6774	5.8978		326.93	284.13
4.7828	4.1761		234.89	148.89
2.5265	7.0351		170.65	383.1
5.083	9.4265		96.38	232.3
2.6181	3.7623		186.34	180.35
1.9735	5.4315		569.25	120.39
6.9092	0.6745		249.22	204.04
2.3499	5.1447		210.49	109.67
1.2127	2.0948		182.44	222.21
7.5082	8.7993		218.28	199.87
9.9295	1.6306		213.4	210.64
2.843	2.6804		402.69	150.75
1.7323	3.092		174.38	186.76
1.2762	0.4879		226.11	217.39
6.3258	5.5717		405.09	153.23
0.5134	5.0863		246.6	153.24
1.6593	0.9422		210.82	118.13
5.5113	2.1984		249.02	207.74
3.1085	3.2216		263.13	183.33
2.6509	1.3551		393.22	411.47
1.4357	4.6662		226.02	186.76
3.6531	2.212		383.62	160
7.3344	4.8105		206.42	101.78
5.0459	0.9671		166.51	272.85
7.905	0.4802		165.18	164.59
9.9678	3.9937		349.49	279.63
3.6061	0.563		105.85	228.45
2.9812	2.5718		357.71	212.83
10.3268	4.9485		191.95	131.64
2.3001	1.6971		553.18	145.46
2.6249	7.2716		128.64	141.57
4.0101	3.1823		303.3	209.45
5.4155	1.8731		298.57	168.75
3.184	5.0655		133.13	127.79
3.9492	0.7864		294.81	171.46
1.7224	4.4557		86.45	227.24
15.9253	7.6968		320.02	146.65
4.0917	6.7472		615.25	144.62
7.4006	6.8342		273.67	315.19
5.6378	11.3365		114.54	108.17
2.351	0.8442		146.48	204.36
6.4943	1.3234		222.24	279.08
7.3369	3.7893		424.26	513.25
0.5255	2.7982		283.18	268.75
0.6952	3.0072		341.99	146.12
1.0754	4.4446		260.18	155.2
1.2117	6.8153		190.1	188.48
7.2706	3.5599		171.56	68.84
2.988	4.6551		294.64	166.57
3.15	0.6231		635.96	178.88
6.4331	14.0043		250.02	54.05
7.4015	0.7857		272.96	74.28
7.5018	3.705		350.67	186.26
3.5396	5.3422		432.59	86.53
0.4864	1.1133		291.77	152.03
1.211	0.734		373.54	150.32
18.7793	7.3365		245.19	85.18
1.2957	6.025		321.38	154.93
6.1288	4.8452		166.17	101.85
4.1837	5.6335		272.36	339.88
5.8087	5.2398		231.73	330.44
7.9238	4.4748		202.9	191.34
1.5968	4.5467		231.67	285.12
0.9963	1.77		114.41	240.3
1.2919	1.0109		329.75	184.8
6.64	3.3705		140.05	362.75
10.1481	0.4895		268.15	160.15
0.5939	3.0852		117.89	147.85
3.0874	0.7783		126.42	197.1
18.1208	2.8088		273.59	277.71
7.6422	3.0301		113.61	177.63
5.7722	11.3255		286.56	95.75
10.4598	4.0262		103.05	124.63
1.9598	5.8675		192.39	218.9
2.8037	12.8318		313.34	216.12
5.2386	1.7791		242.43	176.73
8.1952	1.8422		213.75	122.68
2.1755	4.2793		313.1	162.61
5.1078	4.685		174.46	249.96
9.3524	0.5437		214.71	171.57
1.4031	4.0277		391.28	185.13
8.2107	2.5836		209.32	289.48
3.0396	3.2403		83.02	235.47
8.4163	3.8799		298.96	189.81
0.9897	1.306		192.1	143.71
0.6316	1.503		440.44	169.32
3.5872	6.2426		295.59	40.67
0.5971	6.7558		494.73	116.39
0.5406	1.3036		184.4	203
8.3901	4.4589		179.9	228.42
3.8536	6.7616		320.09	194.78
5.5809	6.441		307.31	143.66
0.356	2.3637		289.61	183.15
2.4724	6.9504		311.36	123.89
1.9428	9.0977		257.47	84.45
7.1563	7.3851		214.7	102.63
4.3451	0.3928		321.33	188.34
7.8384	3.8312		351.88	98.4
3.2734	5.203		124.56	143.44
2.9867	13.9666		261.48	284.73
3.1631	1.1034		325.65	169.69
1.4725	2.8264		284.48	139.55
3.2986	0.5705		433.3	157.7
0.3876	1.7041		224.4	94.91
1.2672	1.7156		363.04	103.65
5.475	1.607		226.64	91.2
1.4604	2.3315		160.66	199.08
0.4019	1.112		152.66	83.16
2.9695	3.6598		236.89	219.54
0.9274	1.0509		251.1	53.58
5.303	2.3191		391.69	253.06
2.8707	1.0573		222.53	65.67
4.3118	0.841		158	71.66
2.4878	3.9197		287.72	117.6
1.1921	0.7675		146.14	198.37
4.7544	3.0121		306.76	73.65
5.9882	2.5317		221.38	173.41
0.9887	2.4817		319.91	163.88
5.2931	4.9898		256.45	189.4
3.7197	3.0459		397.95	127.77
3.3386	1.1926		217.25	39.09
1.343	7.7953		223.42	150.51
1.1308	4.0013		171.98	51.16
28.3706	5.6972		189.7	91.23
2.7845	2.2864		411.67	166.51
3.0731	0.9598		219.49	147.65
3.3099	1.8968		214.02	133.15
12.8058	3.5182		546.07	128.15
1.8881	5.9774		368.41	189.94
6.4618	5.4577		426.76	257.99
11.1467	2.7885		381.92	179.73
6.8742	3.471		297.79	159.72
1.2344	4.7749		187.33	162.57
8.6976	3.3172		358.17	283.82
9.8919	4.0393		189.33	218.7
13.7572	2.8017		163.29	87.79
1.678	2.2177		42.46	125.54
5.4774	3.568		105.72	131.17
3.7875	4.5638		132.3	168.23
1.7559	4.8616		947.84	211.46
9.2621	4.3525		214.26	225.11
0.9484	15.6533		224.94	176.76
4.3911	4.5927		154.74	191.39
16.9513	6.5826		208.75	158.33
5.8501	3.8365		333.61	134.17
16.2717	1.8374		335.94	170.36
1.1102	3.2467		225.84	318.16
0.8644	3.1515		337.96	189.06
1.09	0.9947		572.23	144.55
5.5161	8.6657		179.32	151.79
3.2713	7.4054		304.9	152.94
22.693	2.8998		328.61	159.47
1.1418	9.3159		290.46	125.41
12.4632	1.8965		141.67	192.02
15.0736	6.6274		104.16	135.2
1.2244	1.0879		186.8	230.39
1.4675	5.0229		319.67	172.92
5.3216	7.277		43.4	137.03
3.2998	4.5684		297.96	95.73
1.998	0.8106		341.63	182.47
3.0392	2.4103		290.73	247.58
3.8836	5.1028		424.65	162.31
3.7824	6.4341		320.37	148.76
4.2224	4.6235		187.86	163.04
0.9028	6.8101		142.88	57.33
0.8927	4.7216		69.75	242.71
3.0541	1.1497		494.67	316.87
3.4125	4.7866		178.78	193.07
10.8865	4.5356		281.12	79.41
1.7443	11.9587		302.46	98.6
3.5392	8.0793		300.68	127.98
4.323	9.6215		212.23	82
2.7909	4.4403		242.2	161.29
0.951	6.3655		324.12	131.59
0.5664	3.6304		323.16	279.89
0.5747	5.8377		331.59	191.54
1.2933	9.1071		362.21	295
2.7615	1.9133		202.73	175.2
4.1646	1.3131		664.48	228.05
9.8812	15.1327		335.81	100.57
3.1961	3.3647		335.28	365.75
8.1517	2.614		411.35	168.98
2.7045	5.5847		226.67	99.97
7.2804	4.9345		322.75	165.57
0.3945	7.3226		306.82	171.83
7.4461	1.1544		266.28	163.59
2.7281	3.2594		172.7	198.13
0.4602	2.6137		272.44	213.77
6.9819	2.6203		265.62	380.03
2.2481	1.4115		301.58	122.41
7.8885	0.6621		124.4	217.72
7.6145	4.7437		181.18	83.87
5.7519	5.1708		141.37	134.02
12.455	6.7817		138.46	131.24
3.1509	2.758		653	88.17
4.6801	1.1669		387.35	217.02
2.4545	0.2189		232.38	164.72
10.9124	5.9404		206.31	254.33
4.7994	8.2338		352.07	158.66
10.6166	3.9346		224.12	72.18
0.644	2.5636		203.91	105.53
3.0742	3.5528		201.23	137.35
15.1555	2.5096		124.86	77.76
6.8846	3.6902		188.81	105.48
3.1321	3.3232		179.76	131.36
4.0719	0.7866		262.69	160.31
4.9888	1.556		243.21	241.76
1.8639	3.5532		113.05	101.57
2.6861	7.506		277.88	105.72
9.2982	1.3889		361.2	121.8
3.2368	0.793		295.2	158.73
15.7981	1.0168		222.72	206.19
4.1198	1.4195		178.04	141.67
7.9422	8.1409		196.97	212.7
3.2926	2.6814		786.49	184.55
12.7649	3.8537		343.19	137.88
4.1632	7.3271		255.68	175.23
2.3541	7.6551		236.98	126.96
6.6215	4.6296		278.37	184.27
0.6752	3.2994		205.42	98.77
2.1875	1.3206		333.04	62.15
3.7573	1.1409		175.77	113.64
0.4737	2.5321		191.45	246.93
0.7551	3.5264		262.96	125.34
0.6555	0.44		119.41	150.9
5.5301	7.1108		154.4	163.38
1.7945	2.6205		291.85	277.36
5.151	6.9382		368.25	167.27
0.6478	1.6693		78.65	130.74
5.7376	2.3736		223.6	98.14
5.6975	0.9636		134.84	307.49
8.2236	3.1031		269.09	264.21
6.3504	0.5823		106.77	180.89
3.2086	3.0254		360.18	273.46
1.2763	0.9906		266.05	131.68
2.155	1.2477		503.36	174.29
5.3736	10.4135		89	125.86
12.5964	1.1563		267.4	110.06
2.0781	0.7022		293.31	218.35
9.5879	2.6748		166.02	190.5
3.5563	7.3623		232.04	319.46
15.1413	2.4299		319.79	282.72
5.9857	2.036		253.74	285.57
3.3074	1.4587		224.83	155.28
5.1605	3.0657		342.07	232.73
3.0456	4.2994		169.23	213.57
0.8846	3.4531		167	115.5
1.001	0.8424		84.09	298.6
1.5067	18.8085		220.93	291.78
7.6095	4.2794		159.08	249.42
2.3092	2.2533		380.69	191.89
5.9456	1.4873		378.69	231.94
2.4464	3.7105		383.66	264.42
5.5359	3.027		91.1	262.17
7.6728	7.0157		310.16	309.99
3.2548	4.4917		100.41	354.85
4.2646	6.8639		200.26	288.15
5.9042	2.0015		431.66	240.41
7.95	0.7705		414.53	259.44
3.5684	3.0965		208.4	350.6
6.2245	4.6265		141.19	222.17
4.0694	4.9851		211.2	254.66
5.0366	4.9996		241.49	150.93
4.3302	2.0268		287.37	203.91
8.2144	2.1481		185.11	280.99
0.9987	0.7162		108.47	121.77
2.8113	5.8441		437.87	259.19
5.2083	0.7214		300.01	331.31
9.2389	1.7786		286.61	202.55
12.8897	1.6589		143.31	256.41
8.4656	4.9806		267.78	241.75
4.352	1.4878		460.04	137.99
6.2325	3.6146		302.65	283.73
1.8521	4.3393		122.39	273.01
9.8902	2.382		205.08	307.59
5.7591	10.4757		196.59	126.33
8.1221	4.4032		186.4	187.64
0.9253	5.0081		184.11	135.37
6.3619	4.8346		88.46	224.94
2.0683	1.9263		306.57	308.97
2.809	0.4496		299.51	135.72
14.1137	2.8961		599.5	176.13
4.3374	0.9893		276.42	297.75
2.7023	5.3773		321.85	255.36
4.8897	4.8677		316.33	299.16
3.7973	0.792		378	252.55
3.1782	9.1382		230.79	180.13
3.7933	1.8589		276.17	145.21
6.7471	3.7428		348.63	240.83
1.5808	3.9403		107.34	142.33
6.3774	2.8419		219.5	133.41
21.8308	1.9774		178.77	159.4
1.5382	4.1003		146.94	116.73
2.0634	1.9079		268.46	335.07
5.8865	10.0136		218.36	146.85
4.9316	5.0998		161	200.63
1.2113	1.4316		251.27	274.86
2.3641	6.3048		112.06	253.18
0.7956	2.6894		305.28	277.2
0.4003	6.5406		185.77	232.68
4.4007	1.5921		216.51	157.54
5.0838	8.4378		345.82	254.15
1.5927	1.5255		248.19	240.18
19.533	1.0951		298.2	225.24
13.4241	2.1834		130.32	494.08
0.4109	4.3439		530.53	414.45
7.4306	1.5475		243.74	105.46
1.5289	7.9505		142.61	205.25
8.9835	2.146		177.06	314.15
3.7841	2.3135		311.18	264.35
8.1618	1.4864		173.53	165.03
14.4777	13.4511		179.48	160.13
2.6387	6.0267		428.98	301.9
0.6536	0.798		223.75	102.78
2.4796	0.7158		375.35	252.84
1.1357	0.9799		310.53	214.43
1.1644	6.4503		251.64	279.18
3.0906	0.5182		297.11	280.96
12.0414	3.9818		190.89	132.37
3.8168	1.35		213.83	254.99
1.4458	13.2051		104.15	155.23
8.5372	4.0365		135.76	386.2
5.9339	7.0483		92.42	176.79
5.6374	4.3734		250.77	159.84
0.6451	5.9051		385.87	177.95
0.6264	1.7925		180.67	229.31
5.2967	3.9266		317.22	123.2
9.2869	8.5487		358.42	291.09
15.5101	0.5606		247.84	83.91
12.9059	2.5202		226.22	152.05
4.4694	6.864		180.06	141.62
4.6433	11.9855		126.04	259.82
0.7621	1.1567		191.28	175.05
2.9237	5.782		104.18	205.96
18.1365	1.2771		191.86	289.73
8.2968	2.0246		240.48	235.37
4.0018	0.6717		208.75	205.33
5.941	6.3198		171.47	246.24
13.8576	1.0297		289.57	188.58
1.185	0.6567		326.9	146.73
1.523	2.6777		124.04	183.7
3.6669	6.5347		381.39	231.54
4.6185	4.969		407.44	196.19
3.6661	0.4466		196.86	121.88
3.6458	4.4373		94.32	288.71
0.5126	1.1565		164.47	125.27
1.0481	6.1736		232.56	99.7
2.5703	3.6648		304.74	164.24
0.359	1.0814		177.66	215.37
5.0227	2.6845		217.1	133.21
2.5142	2.246		152.91	118.83
7.103	1.2383		219.79	236.21
7.9523	5.2892		334.42	359.7
6.1329	1.6464		280	113.27
2.1121	2.4212		172.12	183.25
0.9626	3.9973		256.65	246.49
4.0137	2.0434		199.91	273.01
2.9168	1.0703		174.03	229.94
4.916	2.123		367.49	187.42
4.3468	2.3735		214.29	143.25
3.246	2.2922		77.29	124.78
3.8521	4.5429		308.42	245.55
1.2106	0.4506		251.79	192.19
4.1825	1.8119		172.92	139.77
4.5574	2.3465		159.08	304.91
1.4883	2.9225		268.74	128.16
3.653	3.0763		283.35	229.71
1.4422	1.8036		327.37	227.51
6.1822	3.9991		305.29	164.27
3.2851	0.651		350.14	163.8
2.9115	0.442		327.65	143
1.148	0.2		322.66	325.64
5.1778	1.0738		293.9	202.4
0.9542	1.9385		218.06	193.28
8.6623	6.0194		173.89	177.09
0.6458	4.7249		134.66	130.58
0.3816	1.1619		304.39	217.66
8.8955	3.4824		223.6	261.86
