# Supplementary material for: Phosphorylation of phase‐separated p62 bodies by ULK1 activates a redox‐independent stress response
Source: EMBO J. 2023 Jun 12;42(14):e113349. doi: 10.15252/embj.2022113349 (PMC10350833; doi:10.15252/embj.2022113349)
Supplement: Supplementary file 17 — Source Data for Figure 3 [file EMBJ-42-e113349-s008.zip › EMBOJ-2022-113349_SourceDataForFigure 3/3A/Numerical data.xlsx]

## Sheet: Sheet1
pS349/p62	DMSO	MRT
	1.01913	0.568488
	1.06668	0.659348
	0.93647	0.50639
	0.977713	0.42062
pS403/p62	DMSO	MRT
	0.923042	0.481868
	0.847398	0.508573
	1.24045	0.47279
	0.989115	0.41675
pS318/ATG13	DMSO	MRT
	1.01093	0.589101
	0.997625	0.675862
	0.915613	0.693509
	1.07584	0.640176
