# Supplementary material for: Phosphorylation of phase‐separated p62 bodies by ULK1 activates a redox‐independent stress response
Source: EMBO J. 2023 Jun 12;42(14):e113349. doi: 10.15252/embj.2022113349 (PMC10350833; doi:10.15252/embj.2022113349)
Supplement: Supplementary file 17 — Source Data for Figure 3 [file EMBJ-42-e113349-s008.zip › EMBOJ-2022-113349_SourceDataForFigure 3/3D/Numerical data.xlsx]

## Sheet: Sheet1
	GCLC/GAPDH		NQO1/GAPDH		UGDH/GAPDH		SOD1/GAPDH		p62/GAPDH
	DMSO	2.5uM MRT	DMSO	2.5uM MRT	DMSO	2.5uM MRT	DMSO	2.5uM MRT	DMSO	2.5uM MRT
n1	1	0.530792	1	0.919656	1	0.503216	1	0.426278	1	0.252995
n2	0.967777	0.500314	0.982275	0.874502	0.984418	0.609689	1.05913	0.758001	0.958231	0.532554
n3	0.940927	0.515134	0.945621	0.879074	1.06484	0.570939	1.00092	0.572703	1.25179	0.285238
n4	1.06402	0.517876	0.996284	0.848584	0.999195	0.552693	0.693847	0.479756	0.630007	0.281586
