# Supplementary material for: Phosphorylation of phase‐separated p62 bodies by ULK1 activates a redox‐independent stress response
Source: EMBO J. 2023 Jun 12;42(14):e113349. doi: 10.15252/embj.2022113349 (PMC10350833; doi:10.15252/embj.2022113349)
Supplement: Supplementary file 17 — Source Data for Figure 3 [file EMBJ-42-e113349-s008.zip › EMBOJ-2022-113349_SourceDataForFigure 3/3B/Numerical data.xlsx]

## Sheet: Fig.3B
p62 (p-S403)/p62			Size of p62 bodies			Number of p62 bodies
DMSO	MRT68921		DMSO	MRT68921		DMSO	MRT68921
0.0065	0.1123		0.52	0.61		8	3
0.0203	0.0204		0.81	1.35		6	7
0.0089	0.0331		0.45	0.49		2	1
0.2379	0.2479		0.87	0.73		3	6
0.0269	0.0101		0.65	1.37		1	4
0.02	0.0257		0.75	0.91		6	1
0.0081	0.0114		0.52	0.48		1	2
0.0183	0.0063		0.24	0.64		3	3
0.0084	0.0038		0.57	0.65		1	8
0.0482	0.031		0.72	0.44		19	14
0.0346	0.0277		0.26	0.64		1	4
0.0405	0.0074		0.44	0.37		4	1
0.0274	0.0126		0.57	0.72		2	5
0.032	0.0164		1.7	0.59		5	4
0.0322	0.0564		2.03	0.32		3	13
0.01	0.003		0.7	0.78		6	23
0.0084	0.0044		0.35	0.64		3	3
0.0028	0.016		0.63	0.64		2	10
0.0019	0.0342		0.69	0.56		5	7
0.114	0.0252		0.65	0.64		4	6
0.0261	0.0101		0.53	0.65		2	5
0.0089	0.016		0.72	0.22		14	9
0.0261	0.0183		0.24	0.67		9	12
0.0316	0.0379		0.49	0.69		3	9
0.0264	0.0132		0.83	0.36		5	1
0.0052	0.0316		0.57	0.77		9	7
0.0218	0.0092		0.33	0.21		4	4
0.0367	0.0093		0.95	0.91		2	2
0.0197	0.0166		0.74	0.41		6	5
0.0309	0.0067		0.8	0.88		5	6
0.0268	0.0603		0.65	0.38		3	4
0.0058	0.0259		0.36	0.9		3	6
0.0091	0.0296		0.56	0.35		23	2
0.0074	0.036		1.02	0.41		6	1
0.0241	0.0374		0.23	0.37		4	7
0.0182	0.0046		0.32	0.6		3	10
0.0141	0.0226		0.32	0.45		17	7
0.016	0.0039		0.82	0.57		5	32
0.0089	0.0224		0.32	0.42		27	11
0.0171	0.0109		0.84	0.3		1	2
0.0143	0.0204		0.56	0.4		2	2
0.0086	0.0031		0.38	0.72		4	4
0.0049	0.012		0.53	0.51		14	5
0.0069	0.006		1.01	0.7		3	3
0.0101	0.0033		0.43	1.08		19	7
0.0322	0.0042		0.84	0.98		1	8
0.0164	0.0363		1.05	0.92		10	5
0.0381	0.0295		0.93	1.45		3	16
0.0033	0.0051		0.9	0.75		9	12
0.0233	0.0068		0.68	0.35		1	1
0.0349	0.0378		0.91	1.13		14	7
0.0095	0.0309		0.28	0.7		3	7
0.014	0.0117		0.4	0.26		5	5
0.0047	0.0131		0.24	0.61		1	9
0.0091	0.0254		0.65	1.54		7	4
0.0164	0.0416		1.22	0.89		2	4
0.013	0.0102		0.82	0.84		5	2
0.0111	0.0526		0.45	0.26		2	2
0.0525	0.0261		1.39	0.62		3	1
0.015	0.0185		0.43	0.6		24	7
0.0055	0.0088		0.39	0.34		1	14
0.013	0.0056		0.36	0.49		15	10
0.0083	0.0176		0.4	0.38		6	11
0.0031	0.0392		0.82	0.38		29	6
0.0206	0.0058		0.7	0.74		14	13
0.0316	0.0108		0.26	0.79		5	9
0.0397	0.083		0.35	0.56		1	3
0.0181	0.0698		0.28	0.55		11	21
0.0648	0.0627		0.56	0.45		5	7
0.0048	0.0087		0.62	0.92		3	5
0.0047	0.0261		0.45	0.45		1	13
0.0141	0.0015		0.4	0.52		10	11
0.006	0.0202		0.66	0.28		1	3
0.0228	0.0081		0.42	0.91		6	8
0.0364	0.0333		1.37	0.71		8	8
0.0097	0.0186		0.78	1		5	23
0.0206	0.0219		0.97	0.8		2	8
0.0487	0.0348		1.65	0.38		4	5
0.018	0.0098		0.51	0.51		3	7
0.0242	0.0081		0.54	0.36		5	10
0.0131	0.0023		0.87	0.57		5	5
0.0344	0.0069		2.25	1.23		2	8
0.0369	0.0236		0.54	0.44		4	8
0.0279	0.0105		0.34	0.47		13	1
0.025	0.0143		1.24	0.73		5	1
0.0093	0.0188		0.49	1.45		5	15
0.1917	0.0141		0.5	0.34		5	6
0.0199	0.035		0.31	0.29		2	10
0.0077	0.01		0.63	1.17		3	13
0.0102	0.0045		1.13	0.4		14	7
0.0038	0.0061		0.33	0.34		3	4
0.1252	0.0213		0.63	0.47		30	7
0.0175	0.0474		0.84	1.08		1	15
0.0488	0.0189		0.44	0.53		8	6
0.0622	0.0591		0.94	0.33		6	4
0.0536	0.0206		0.29	0.32		2	9
0.0123	0.0095		0.69	0.3		5	11
0.598	0.0252		0.3	0.72		9	9
0.0074	0.0347		0.55	0.45		4	2
0.0732	0.0486		0.7	0.47		9	14
0.0333	0.0146		1.14	1.26		4	6
0.0203	0.0042		0.21	0.77		7	11
0.0106	0.0104		3.11	0.66		2	3
0.0296	0.013		0.47	0.58		5	5
0.0057	0.0111		0.72	0.27		9	1
0.0308	0.0637		1.03	0.44		14	20
0.0147	0.0134		0.75	0.26		12	7
0.0095	0.0215		0.85	0.62		1	2
0.0129	0.0667		0.33	0.67		12	9
0.0071	0.0317		0.77	0.7		12	1
0.011	0.0145		0.78	0.72		14	1
0.0141	0.0128		0.34	0.95		1	5
0.0062	0.0545		0.34	0.51		13	5
0.0094	0.0088		0.28	0.39		2	25
0.0088	0.0049		1.17	0.95		13	7
0.0032	0.0107		0.87	0.84		6	4
0.0116	0.0495		0.71	0.99		7	5
0.0087	0.0181		0.78	0.92		14	4
0.0406	0.0078		0.27	0.58		5	1
0.0035	0.0033		0.68	1		24	19
0.0193	0.0236		0.5	0.32		6	2
0.0043	0.0159		0.62	0.58		3	6
0.0054	0.0143		0.81	0.59		15	7
0.0037	0.0234		1.07	0.68		10	1
0.0202	0.0204		0.6	0.71		3	3
0.007	0.0189		0.42	1.66		9	4
0.0439	0.0401		0.77	0.43		7	17
0.03	0.0123		0.38	0.5		4	9
0.0379	0.0206		0.49	0.63		16	9
0.004	0.0286		0.39	0.78		3	9
0.0165	0.0245		0.91	1.14		2	3
0.0165	0.0145		0.42	1		7	8
0.0151	0.017		0.57	0.31		13	1
0.0025	0.0221		0.43	0.35		4	5
0.0269	0.0037		0.76	0.92		2	3
0.0129	0.0164		0.29	1.18		2	2
0.0052	0.0097		0.4	0.6		8	7
0.0626	0.0189		1.38	0.88		1	3
0.1646	0.0497		0.95	0.55		3	4
0.0351	0.0062		0.47	1.18		9	10
0.0158	0.035		1.01	1.11		4	3
0.0277	0.0092		0.44	0.45		3	11
0.003	0.0103		0.77	1.04		1	1
0.0424	0.0027		0.26	0.6		6	3
0.0025	0.0224		0.31	1.04		8	3
0.0162	0.0051		1.24	0.46		7	8
0.0031	0.0398		0.36	0.62		10	3
0.0419	0.0141		1.03	0.66		16	1
0.0275	0.0245		0.75	0.31		3	5
0.0092	0.0884		0.64	0.7		4	12
0.0084	0.0282		0.69	0.5		11	15
0.0054	0.0055		1.86	0.81		4	8
0.0426	0.0036		0.34	0.87		5	3
0.0571	0.0067		0.27	0.58		5	12
0.0328	0.0416		0.54	1.3		8	4
0.0865	0.0089		0.28	0.48		5	7
0.0529	0.0273		0.88	0.98		6	2
0.0037	0.012		0.55	0.51		2	13
0.0157	0.014		1.28	0.93		16	3
0.1396	0.014		0.23	0.54		6	5
0.0048	0.0131		0.57	0.4		8	4
0.0399	0.0315		0.39	0.86		9	6
0.0231	0.014		0.62	0.37		3	1
0.0482	0.0364		0.36	0.31		8	9
0.0584	0.0405		0.47	1.37		10	3
0.0079	0.0475		0.67	1.91		1	10
0.0033	0.0026		0.92	2.73		1	14
0.0129	0.0352		0.62	0.5		2	12
0.0265	0.0144		1.14	0.77		2	1
0.0348	0.0364		0.5	0.99		11	7
0.0301	0.0125		0.59	0.49		5	8
0.0055	0.006		1.19	0.49		5	9
0.0038	0.0376		0.43	0.9		8	3
0.0146	0.0071		0.43	0.27		10	6
0.0022	0.0089		1.79	0.66		12	5
0.0665	0.0065		0.67	0.39		4	14
0.021	0.0059		0.68	0.53		1	4
0.004	0.0215		0.74	0.54		1	15
0.0431	0.0274		0.67	0.62		23	2
0.0034	0.0077		0.35	0.82		2	2
0.0037	0.0064		0.54	0.71		10	6
0.0038	0.0136		1.08	0.79		5	10
0.008	0.008		0.35	1.41		8	6
0.0191	0.0138		0.47	0.54		12	5
0.0255	0.004		0.53	0.81		3	11
0.0189	0.0038		0.52	0.33		1	4
0.0059	0.1205		1.95	0.43		2	2
0.0115	0.0215		0.98	0.7		10	3
0.0252	0.0209		0.52	0.28		14	1
0.0028	0.0297		1.64	0.61		1	11
0.0206	0.0305		0.44	0.43		6	3
0.0177	0.0182		0.31	0.39		20	3
0.0162	0.0172		0.63	0.7		11	6
0.0084	0.0558		2.54	0.78		10	2
0.1028	0.0236		0.57	0.57		17	6
0.018	0.0099		1.19	0.82		3	3
0.0079	0.0239		0.39	0.68		4	4
0.0063	0.019		0.57	0.28		8	6
0.1647	0.0233		0.97	0.36		11	7
0.0201	0.0123		0.78	0.74		5	13
0.0074	0.0363		0.39	0.5		10	2
0.032	0.0101		0.52	1.04		12	8
0.005	0.0072		0.8	0.64		3	10
0.0376	0.0334		0.42	0.61		12	3
0.0146	0.0193		1.78	0.69		3	7
0.0138	0.0222		0.65	0.44		11	6
0.0085	0.0274		0.66	0.64		1	3
0.0239	0.0298		0.5	0.42		1	6
0.0071	0.0045		0.5	0.64		4	11
0.0209	0.0534		1.26	1.68		1	11
0.0395	0.0264		0.77	0.23		1	1
0.0029	0.0374		0.67	1.03		14	5
0.0109	0.004		0.4	0.71		6	11
0.0343	0.0404		0.3	1.35		7	2
0.0297	0.0047		0.42	0.36		1	3
0.043	0.0331		1.12	0.99		3	13
0.0105	0.007		0.9	1.02		2	4
0.0161	0.0533		0.64	1.05		8	7
0.008	0.0135		0.27	0.29		5	4
0.0599	0.0142		0.7	1.06		11	5
0.0214	0.0152		1.43	1.12		6	16
0.0327	0.0164		0.95	0.81		3	4
0.0655	0.0116		0.56	0.69		2	4
0.0188	0.0109		0.79	0.67		2	19
0.0167	0.028		1.67	1.36		6	5
0.0861	0.0142		1.86	1.04		1	10
0.0055	0.0265		0.94	1.78		1	3
0.0112	0.0067		0.68	0.88		8	4
0.0039	0.0177		0.53	0.32		2	6
0.0215	0.036		0.23	0.45		1	3
0.0394	0.0023		0.94	1.11		5	3
0.0738	0.0211		0.64	0.42		1	2
0.0602	0.0222		1	0.35		9	11
0.0195	0.0281		2.24	0.39		4	6
0.0143	0.0109		0.76	0.63		5	2
0.0207	0.0064		1.01	0.82		3	15
0.0566	0.0611		0.55	0.34		2	7
0.0109	0.0342		0.37	2.03		5	12
0.0102	0.0109		1	0.73		10	5
0.0071	0.0071		0.41	0.47		2	5
0.0536	0.0145		0.46	0.93		7	10
0.0251	0.0085		0.6	0.5		5	5
0.0123	0.0277		0.53	0.67		6	11
0.0168	0.0231		0.5	0.92		1	6
0.0106	0.0464		0.86	1.04		1	6
0.0165	0.0369		0.88	0.97		29	1
0.0158	0.0474		0.63	0.38		6	4
0.0551	0.0398		0.38	0.49		5	2
0.0744	0.0061		0.27	0.66		7	3
0.0213	0.018		0.68	0.67		23	4
0.0119	0.0301		0.43	0.59		4	4
0.0473	0.0221		0.53	0.62		9	11
0.0029	0.0331		0.89	0.77		19	4
0.0444	0.0112		0.22	0.73		14	10
0.0395	0.0265		0.67	0.76		2	1
0.0034	0.0044		1.35	0.4		12	4
0.0387	0.0255		0.66	0.37		14	14
0.0048	0.0506		0.93	1.05		24	2
0.0032	0.048		0.46	0.73		3	1
0.0028	0.0228		1.4	0.91		4	8
0.0069	0.0072		0.82	0.43		5	2
0.0084	0.0317		0.46	1.19		3	5
0.0251	0.0432		0.58	0.4		17	12
0.078	0.0824		0.55	0.89		2	10
0.0183	0.0892		0.39	0.83		7	7
0.0321	0.0363		0.52	0.44		36	5
0.003	0.0222		0.52	1.03		10	6
0.0062	0.0228		0.62	0.4		29	6
0.114	0.052		0.37	0.39		2	2
0.1102	0.0036		0.58	0.61		1	14
0.0516	0.0266		0.78	0.29		3	3
0.0518	0.0453		0.63	0.59		8	3
0.0088	0.0039		0.86	1.23		8	7
0.0384	0.0182		1.31	0.55		23	9
0.0358	0.0184		0.8	1.17		1	5
0.0276	0.0185		0.33	0.28		21	4
0.0351	0.0206		0.71	1.02		14	5
0.1162	0.0352		2.48	0.33		1	6
0.0369	0.0057		1.58	0.78		2	14
0.1097	0.0321		0.63	0.77		7	3
0.0279	0.022		1.11	0.9		5	2
0.0179	0.0331		0.76	1.38		3	10
0.0127	0.028		0.81	0.71		4	10
0.0242	0.0057		1.46	0.56		5	3
0.013	0.0532		0.94	0.45		6	8
0.0036	0.0383		0.61	2.1		6	3
0.4041	0.0188		1.13	1.22		2	11
0.0067	0.0252		1.56	0.75		1	6
0.0256	0.0073		0.83	0.24		5	2
0.0349	0.0235		0.49	0.5		5	6
0.0409	0.0258		0.43	0.56		14	8
0.0174	0.046		1.39	0.54		1	2
0.013	0.0353		1.06	0.56		4	5
0.003	0.0179		0.22	0.8		6	5
0.0099	0.0347		1.04	1		3	4
0.0321	0.0185		0.31	0.46		2	11
0.057	0.0359		1.25	0.47		1	4
0.0068	0.0229		1.36	0.7		1	2
0.0052	0.0123		0.62	0.95		2	1
0.0094	0.0023		0.77	0.33		7	7
0.0183	0.0041		0.31	0.33		6	7
0.0212	0.0138		0.75	1.09		18	1
0.0135	0.0232		0.23	1.54		5	9
0.0479	0.02		1.32	0.34		10	2
0.0041	0.0071		2.4	0.56		4	6
0.0179	0.0133		0.6	0.57		14	6
0.0048	0.1153		0.48	0.68		1	7
0.0029	0.032		0.54	0.84		12	1
0.0037	0.0068		1.48	0.41		4	5
0.0131	0.0307		1.11	0.37		1	11
0.0334	0.0126		0.64	0.7		10	16
0.0439	0.0213		0.31	0.28		5	2
0.0014	0.0222		0.38	0.24		14	5
0.0177	0.0151		1.73	0.55		14	16
0.0135	0.0039		0.27	1.8		10	1
0.0095	0.0133		1.13	0.49		22	10
0.0046	0.0369		0.21	0.28		4	1
0.0201	0.0064		0.55	0.44		9	2
0.0129	0.0186		0.75	0.22		5	1
0.0077	0.0266		0.7	0.54		15	10
0.006	0.002		1.04	1.11		9	1
0.0646	0.0201		0.46	0.85		16	4
0.0079	0.0939		1.11	0.62		2	1
0.0036	0.0099		0.58	0.53		4	12
0.0045	0.0058		0.74	0.65		25	5
0.0162	0.0145		0.25	0.38		11	3
0.0244	0.0392		0.31	0.5		7	1
0.033	0.023		1.03	0.28		7	7
0.0021	0.0391		1.19	0.54		11	3
0.0312	0.0208		0.8	0.63		3	10
0.0091	0.0277		0.55	0.56		4	9
0.0022	0.0073		1.17	0.48		15	8
0.0178	0.018		0.47	0.57		5	4
0.0105	0.0051		0.64	0.66		19	6
0.0058	0.0248		0.51	0.41		8	4
0.0127	0.0055		0.99	0.45		12	5
0.021	0.0049		0.79	0.35		5	6
0.0019	0.0154		1.01	0.32		14	4
0.0159	0.0024		0.37	0.56		6	17
0.0053	0.0284		0.53	0.77		4	9
0.0165	0.0066		1.01	0.87		12	3
0.0222	0.0176		0.44	0.62		1	8
0.045	0.0155		2.87	0.32		3	4
0.0311	0.016		0.29	1.68		6	8
0.0033	0.0207		0.38	1.61		1	8
0.0441	0.0307		0.65	1		1	5
0.0045	0.0129		0.6	0.7		1	3
0.019	0.0047		0.38	0.7		7	5
0.014	0.0119		0.63	0.58		2	11
0.0126	0.0036		0.36	0.64		7	5
0.1047	0.0299		0.73	0.51		1	2
0.0106	0.0158		2.21	0.4		9	5
0.0296	0.0231		0.7	0.48		8	2
0.0086	0.0089		0.71	1.76		14	6
0.0236	0.0294		0.79	0.3		10	7
0.0449	0.0144		0.67	0.61		5	6
0.0313	0.0293		0.44	0.27		2	3
0.0095	0.0188		0.98	1.39		2	7
0.044	0.0423		0.65	0.76		8	22
0.0333	0.0215		0.62	0.27		23	11
0.0611	0.0298		0.55	0.43		3	7
0.0194	0.0259		0.32	1.38		15	5
0.0086	0.0484		0.42	1		6	4
0.009	0.0102		0.48	0.5		16	5
0.0162	0.0294		0.76	0.43		9	15
0.0043	0.0159		0.9	0.33		5	1
0.0057	0.0331		0.6	0.33		10	11
0.0044	0.0087		0.42	0.55		4	3
0.009	0.0085		1.24	0.92		2	1
0.0031	0.0217		0.55	0.47		2	2
0.0506	0.0027		0.63	1.51		3	2
0.0651	0.0023		1	0.71		10	3
0.0065	0.0112		0.39	0.37		4	2
0.0145	0.0068		0.66	0.78		8	13
0.0129	0.0164		0.74	0.51		3	2
0.1028	0.0036		0.61	0.74		10	4
0.0282	0.0175		1.32	0.51		13	1
0.0036	0.0135		1.3	0.58		5	9
0.0347	0.0045		2.22	0.49		8	8
0.0226	0.0487		0.31	0.47		10	6
0.0813	0.0144		0.66	0.33		10	2
0.0421	0.026		0.95	0.75		5	6
0.0595	0.0082		0.82	0.57		10	2
0.0631	0.0301		0.6	0.5		6	4
0.0306	0.0018		0.33	0.63		8	2
0.0098	0.0082		0.45	0.55		8	2
0.0481	0.0307		0.35	0.55		16	3
0.0216	0.0199		0.4	0.7		2	3
0.0293	0.0181		0.59	0.96		5	10
0.0098	0.0058		0.24	0.26		6	2
0.051	0.0515		0.26	0.36		17	3
0.0457	0.0039		0.22	0.41		24	5
0.0775	0.0075		0.4	1.12		12	12
0.0041	0.0057		0.64	0.89		4	11
0.0269	0.0137		0.7	0.79		15	4
0.0397	0.016		1.03	0.68		4	9
0.0151	0.0581		0.45	0.78		23	6
0.0117	0.0089		0.57	1.14		8	11
0.008	0.0095		0.79	0.52		14	2
0.0982	0.026		0.33	0.91		3	6
0.0152	0.0238		0.96	0.77		16	3
0.05	0.0116		0.35	0.39		5	5
0.0355	0.0032		1.52	0.24		6	7
0.04	0.0286		0.72	0.39		26	11
0.0482	0.0158		0.91	0.57		9	5
0.0327	0.0024		0.43	1.18		7	6
0.026	0.0174		0.74	0.65		9	11
0.0475	0.0057		1.16	0.75		8	4
0.0026	0.0068		0.8	1.73		4	5
0.0284	0.009		0.41	0.91		8	7
0.0112	0.0092		0.72	0.71		8	6
0.0346	0.0064		1.61	0.51		2	7
0.0066	0.0117		0.71	0.94		12	1
0.0304	0.0037		2.97	0.25		29	1
0.0418	0.0132		0.97	1.14		3	6
0.0264	0.0135		0.7	0.87		3	7
0.0374	0.0036		0.66	1.76		4	2
0.0546	0.0124		0.88	0.88		5	4
0.0149	0.0036		0.26	0.8		1	8
0.0115	0.0256		0.34	1.43		4	5
0.0098	0.0241		0.74	0.88		1	3
0.0328	0.0077		1.15	1.74		1	6
0.1326	0.0288		1.77	0.71		5	5
0.0082	0.0064		0.67	0.45		8	3
0.0016	0.0085		1.04	0.4		2	2
0.0044	0.0099		1.01	0.23		35	15
0.0691	0.005		1.04	0.77		17	2
0.0152	0.0249		0.58	1.03		1	5
0.1042	0.0132		0.86	0.82		12	10
0.0543	0.0085		0.42	0.6		4	5
0.0945	0.0012		0.9	1.31		17	4
0.0728	0.0209		0.8	0.32		8	9
0.0172	0.0512		0.39	0.28		12	2
0.0821	0.0128		0.42	0.93		25	22
0.0425	0.0142		0.89	0.68		3	1
0.1462	0.0151		2.86	1.01		1	1
0.1012	0.0401		0.46	0.27		2	17
0.0303	0.0088		1.27	0.35		2	5
0.0322	0.0293		0.69	0.78		2	9
0.0596	0.0295		0.5	0.31		3	10
0.0913	0.1125		0.99	0.41		21	2
0.0223	0.0407		1	0.34		5	10
0.1024	0.0339		0.51	1.03		2	9
0.0328	0.0183		0.5	0.5		11	3
0.0179	0.033		0.41	0.54		8	9
0.5866	0.016		0.49	0.47		8	7
0.009	0.0478		0.48	0.72		1	6
0.0885	0.0178		0.92	0.37		1	5
0.1141	0.0207		1.86	0.85		7	7
0.0971	0.0177		0.31	1.05		14	3
0.2208	0.0193		0.62	0.94		20	2
0.0141	0.0076		2.07	0.89		13	1
0.1449	0.0159		1.02	0.82		8	3
0.0668	0.0019		1.14	0.93		6	1
0.0462	0.0094		0.41	0.36		1	1
0.0358	0.0392		0.99	0.47		3	7
0.01	0.012		0.47	0.73		24	1
0.0469	0.0086		1.06	0.4		14	2
0.2033	0.0033		1.87	0.42		7	4
0.0218	0.0069		1.35	0.71		11	3
0.0804	0.0107		0.27	0.4		21	14
0.0057	0.0147		0.54	0.3		2	4
0.0344	0.0047		0.78	0.78		4	2
0.3287	0.0162		1.01	0.74		5	2
0.0162	0.0141		0.38	0.71		9	2
0.032	0.0244		1.56	0.26		7	1
0.0123	0.0379		1.4	0.68		8	5
0.0041	0.0086		0.27	0.66		1	7
0.0424	0.0208		0.9	0.56		3	13
0.0108	0.0057		0.79	1.35		6	9
0.0324	0.0207		1.13	0.64		1	2
0.0212	0.0125		0.6	0.66		4	5
0.0037	0.0137		0.62	0.49		4	8
0.0232	0.0124		0.61	0.59		10	11
0.0062	0.0353		0.6	0.33		8	15
0.0274	0.017		1.87	0.26		13	5
0.0043	0.0033		0.27	0.66		3	4
0.0158	0.0048		0.39	0.58		2	12
0.0027	0.0071		0.77	0.55		5	5
0.0084	0.0052		1.11	0.38		4	13
0.016	0.0048		1.33	0.47		7	9
0.0205	0.0018		0.35	0.35		7	8
0.015	0.0023		0.82	0.94		4	5
0.0214	0.0025		0.73	0.7		6	2
0.0293	0.0068		0.62	0.85		2	13
0.0284	0.0185		0.67	0.96		6	3
0.0416	0.0016		0.59	0.66		8	1
0.0572	0.0043		0.66	0.87		2	2
0.0147	0.0174		1.03	0.94		6	8
0.0029	0.0139		0.59	0.5		2	3
0.0037	0.0048		0.94	0.76		6	2
0.002	0.0187		0.82	0.43		6	2
0.0129	0.0111		0.32	1.63		4	2
0.032	0.0135		0.61	0.3		2	8
0.0043	0.0103		0.73	0.96		11	5
0.0426	0.0068		0.23	0.4		2	4
0.0168	0.0218		0.71	0.95		11	1
0.0411	0.0043		1.03	0.52		1	3
0.0417	0.0152		0.65	0.39		1	7
0.0223	0.0175		0.82	0.66		13	7
