# Supplementary material for: Phosphorylation of phase‐separated p62 bodies by ULK1 activates a redox‐independent stress response
Source: EMBO J. 2023 Jun 12;42(14):e113349. doi: 10.15252/embj.2022113349 (PMC10350833; doi:10.15252/embj.2022113349)
Supplement: Supplementary file 18 — Source Data for Figure 4 [file EMBJ-42-e113349-s019.zip]

Archive with 51 entries (51 files):
- EMBOJ-2022-113349_SourceDataForFigure 4/4B/Numerical data.xlsx
- EMBOJ-2022-113349_SourceDataForFigure 4/4F/Numerical data.xlsx
- EMBOJ-2022-113349_SourceDataForFigure 4/4G/Numerical data.xlsx
- EMBOJ-2022-113349_SourceDataForFigure 4/4C/Numerical data.xlsx
- EMBOJ-2022-113349_SourceDataForFigure 4/4D/4D_Keap1-p62WT (5).tif
- EMBOJ-2022-113349_SourceDataForFigure 4/4D/4D_Keap1-p62S403E S407E (5).tif
- EMBOJ-2022-113349_SourceDataForFigure 4/4D/4D_Keap1-p62S403E S407E (3).tif
- EMBOJ-2022-113349_SourceDataForFigure 4/4D/4D_Keap1-p62S349E (2).tif
- EMBOJ-2022-113349_SourceDataForFigure 4/4D/4D_Keap1-p62S349E S403E S407E (3).tif
- EMBOJ-2022-113349_SourceDataForFigure 4/4D/4D_Keap1-p62S349E (5).tif
- EMBOJ-2022-113349_SourceDataForFigure 4/4D/4D_Keap1-p62S349E (4).tif
- EMBOJ-2022-113349_SourceDataForFigure 4/4D/4D_Keap1-p62S349E (1).tif
- EMBOJ-2022-113349_SourceDataForFigure 4/4E/Numerical data.xlsx
- EMBOJ-2022-113349_SourceDataForFigure 4/4D/4D_Keap1-p62S403E S407E (2).tif
- EMBOJ-2022-113349_SourceDataForFigure 4/4D/4D_Keap1-p62S349E S403E S407E (2).tif
- EMBOJ-2022-113349_SourceDataForFigure 4/4D/4D_Keap1-p62S349E S403E S407E (5).tif
- EMBOJ-2022-113349_SourceDataForFigure 4/4D/4D_Keap1-p62S349E S403E S407E (4).tif
- EMBOJ-2022-113349_SourceDataForFigure 4/4D/4D_Keap1-p62WT (2).tif
- EMBOJ-2022-113349_SourceDataForFigure 4/4D/4D_Keap1-p62S349E (3).tif
- EMBOJ-2022-113349_SourceDataForFigure 4/4D/4D_Keap1-p62S403E S407E (4).tif
- EMBOJ-2022-113349_SourceDataForFigure 4/4D/4D_Keap1-p62WT (4).tif
- EMBOJ-2022-113349_SourceDataForFigure 4/4D/4D_Keap1-p62S349E S403E S407E (1).tif
- EMBOJ-2022-113349_SourceDataForFigure 4/4D/4D_Keap1-p62S403E S407E (1).tif
- EMBOJ-2022-113349_SourceDataForFigure 4/4D/4D_Keap1-p62WT (1).tif
- EMBOJ-2022-113349_SourceDataForFigure 4/4D/4D_Keap1-p62WT (3).tif
- EMBOJ-2022-113349_SourceDataForFigure 4/4D/README_Fig 4D.docx
- EMBOJ-2022-113349_SourceDataForFigure 4/4A/GFP-p62/4A (GFP-p62_mCherry-KEAP1)_GFP.jpg
- EMBOJ-2022-113349_SourceDataForFigure 4/4A/GFP-p62/4A (GFP-p62_mCherry)_GFP.jpg
- EMBOJ-2022-113349_SourceDataForFigure 4/4A/GFP-p62/4A (GFP-p62_mCherry-KEAP1)_merged.jpg
- EMBOJ-2022-113349_SourceDataForFigure 4/4A/GFP-p62/4A (GFP-p62_mCherry)_mCherry.jpg
- EMBOJ-2022-113349_SourceDataForFigure 4/4A/README_Fig 4A.docx
- EMBOJ-2022-113349_SourceDataForFigure 4/4A/GFP-p62/4A (GFP-p62_mCherry)_merged.jpg
- EMBOJ-2022-113349_SourceDataForFigure 4/4A/GFP-p62/4A (GFP-p62_mCherry-KEAP1)_mCherry.jpg
- EMBOJ-2022-113349_SourceDataForFigure 4/4A/GFP-p62 S349A/4A (GFP-p62 S349A_mCherry)_mCherry.jpg
- EMBOJ-2022-113349_SourceDataForFigure 4/4A/GFP-p62 T350A/4A (GFP-p62 T350A_mCherry-KEAP1)_GFP.jpg
- EMBOJ-2022-113349_SourceDataForFigure 4/4A/GFP-p62 S349A/4A (GFP-p62 S349A_mCherry-KEAP1)_GFP.jpg
- EMBOJ-2022-113349_SourceDataForFigure 4/4A/GFP-p62 S349E/4A (GFP-p62 S349E_mCherry)_mCherry.jpg
- EMBOJ-2022-113349_SourceDataForFigure 4/4A/GFP-p62 S349A/4A (GFP-p62 S349A_mCherry-KEAP1)_mCherry.jpg
- EMBOJ-2022-113349_SourceDataForFigure 4/4A/GFP-p62 S349E/4A (GFP-p62 S349E_mCherry)_merged.jpg
- EMBOJ-2022-113349_SourceDataForFigure 4/4A/GFP-p62 S349E/4A (GFP-p62 S349E_mCherry)_GFP.jpg
- EMBOJ-2022-113349_SourceDataForFigure 4/4A/GFP-p62 T350A/4A (GFP-p62 T350A_mCherry-KEAP1)_merged.jpg
- EMBOJ-2022-113349_SourceDataForFigure 4/4A/GFP-p62 S349A/4A (GFP-p62 S349A_mCherry-KEAP1)_merged.jpg
- EMBOJ-2022-113349_SourceDataForFigure 4/4A/GFP-p62 S349E/4A (GFP-p62 S349E_mCherry-KEAP1)_mCherry.jpg
- EMBOJ-2022-113349_SourceDataForFigure 4/4A/GFP-p62 T350A/4A (GFP-p62 T350A_mCherry-KEAP1)_mCherry.jpg
- EMBOJ-2022-113349_SourceDataForFigure 4/4A/GFP-p62 T350A/4A (GFP-p62 T350A_mCherry)_merged.jpg
- EMBOJ-2022-113349_SourceDataForFigure 4/4A/GFP-p62 S349E/4A (GFP-p62 S349E_mCherry-KEAP1)_GFP.jpg
- EMBOJ-2022-113349_SourceDataForFigure 4/4A/GFP-p62 S349A/4A (GFP-p62 S349A_mCherry)_merged.jpg
- EMBOJ-2022-113349_SourceDataForFigure 4/4A/GFP-p62 S349A/4A (GFP-p62 S349A_mCherry)_GFP.jpg
- EMBOJ-2022-113349_SourceDataForFigure 4/4A/GFP-p62 S349E/4A (GFP-p62 S349E_mCherry-KEAP1)_merged.jpg
- EMBOJ-2022-113349_SourceDataForFigure 4/4A/GFP-p62 T350A/4A (GFP-p62 T350A_mCherry)_mCherry.jpg
- EMBOJ-2022-113349_SourceDataForFigure 4/4A/GFP-p62 T350A/4A (GFP-p62 T350A_mCherry)_GFP.jpg
