# Supplementary material for: Phosphorylation of phase‐separated p62 bodies by ULK1 activates a redox‐independent stress response
Source: EMBO J. 2023 Jun 12;42(14):e113349. doi: 10.15252/embj.2022113349 (PMC10350833; doi:10.15252/embj.2022113349)
Supplement: Supplementary file 18 — Source Data for Figure 4 [file EMBJ-42-e113349-s019.zip › EMBOJ-2022-113349_SourceDataForFigure 4/4B/Numerical data.xlsx]

## Sheet: Fig.4B
G-p62WT + mCh	G-p62WT + mCh-KEAP1	G-p62SE + mCh	G-p62SE + mCh-KEAP1	G-p62SA + mCh	G-p62SA + mCh-KEAP1	G-p62TA + mCh	G-p62TA + mCh-KEAP1
0.7703	0.9196	0.8947	0.8508	0.9769	0.9982	0.9467	0.9756
0.6609	0.8857	0.9769	0.8866	0.9483	0.8108	0.9442	0.9366
0.9133	0.8734	0.8057	0.8941	0.9643	0.6822	0.9768	0.9063
0.8287	0.9331	0.8681	0.9012	0.9884	0.9346	0.9769	0.9647
0.6732	0.9034	0.9001	0.4974	0.9769	0.8937	0.9966	0.9489
0.9769	0.7361	0.7879	0.7936	0.9769	0.9807	0.934	0.9769
0.6278	0.8903	0.6787	0.8856	0.9015	0.9879	0.9824	0.707
0.3772	0.8829	0.9197	0.8964	0.5689	0.8394	0.6337	0.7934
0.9227	0.8813	0.9816	0.6475	0.9769	0.8735	1	0.9827
0.7908	0.8403	0.9769	0.9155	0.9613	0.9028	1	0.9767
0.8517	0.7205	0.9708	0.7101	0.9768	0.8849	0.949	0.9458
0.9016	0.9144	0.9747	0.6152	0.9943	0.941	0.8993	0.9294
0.7566	0.9714	0.9846	0.6161	0.8427	0.9797	0.9766	0.9775
0.9294	0.9769	0.6983	0.6205	0.9154	0.7735	1	0.9577
0.8039	0.9827	0.964	0.7275	0.7761	0.9455	0.9153	0.963
0.8899	0.6902	0.7782	0.6456	0.943	0.918	0.9168	0.894
0.7626	0.9414	0.9732	0.8264	0.9846	0.9066	0.9769	0.8625
0.8797	0.89	0.8413	0.8961	0.9743	0.8977	0.8667	0.7925
0.8582	0.8999	0.9769	0.9076	0.9769	0.9884	0.8476	0.9022
0.7239	0.8761	0.9519	0.802	0.7965	0.9923	0.9804	0.8791
0.722	0.7776	0.9383	0.807	0.9013	0.6434	0.9673	0.9005
0.6041	1	0.9683	0.7852	0.9694	0.6702	0.7925	0.9733
0.8915	0.8078	0.8919	0.7512	0.8998	0.8232	0.9009	0.8618
0.9496	0.5995	0.9826	0.5195	0.969	0.7679	0.9769	0.8264
0.9827	0.9186	0.9923	0.5917	0.9769	0.8739	0.907	0.9385
0.9347	0.8192	0.9327	0.6479	0.9507	0.8999	0.9477	0.7865
0.9831	0.8158	0.9769	0.8544	0.9769	0.8078	0.9769	0.8683
0.9272	0.9803	0.8593	0.8468	0.9035	0.6226	0.9806	0.8882
0.9769	1	0.9884	0.8223	0.9285	0.696	0.8986	0.7366
0.8894	0.6651	0.9472	0.4933	0.933	0.8674	0.9539	0.8764
0.935	0.7594	0.9769	1	1	0.7827	0.9445	0.9016
0.8622	0.8196	0.9769	0.5475	0.8619	0.9071	0.905	0.9753
0.9769	0.8741	0.9701	0.6332	0.7806	0.7272	0.7667	0.8826
0.8923	0.7363	0.8327	0.9199	0.8067	0.7525	0.8622	0.803
0.7596	0.9203	0.9628	0.9513	0.9815	0.8067	0.9268	0.976
0.9439	0.9198	0.851	0.679	0.9374	0.8944	0.9769	0.9769
0.9429	0.8545	0.9708	0.8499	0.9208	0.8772	0.8348	0.9207
1	0.924	0.8837	0.6737	0.9843	0.8085	0.9065	0.7121
0.823	0.8896	0.9824	0.8383	0.8139	0.8169	0.9807	0.9647
0.7918	0.9589	0.8126	0.8147	0.8997	0.5926	0.4798	0.9769
0.9769	0.9773	0.8502	0.7774	0.9076	0.7684	0.9121	0.9464
0.8288	0.8854	0.9325	0.812	0.9261	0.8094	0.8967	0.9685
0.8862	0.8903	0.7456	0.8911	0.9769	0.5036	0.9769	0.9769
0.8731	0.9769	0.8364	0.6873	1	0.8273	0.9276	0.9846
0.9366	0.8794	0.7927	0.8891	0.8935	0.7695	0.9715	0.6974
0.9733	0.7837	0.9875	0.8292	0.9566	0.6567	0.9411	0.6385
1	0.8944	0.9767	0.9741	1	0.9595	0.9469	0.9691
0.8923	0.9801	0.7923	0.987	0.7914	0.9571	0.9677	0.9749
0.8939	0.959	0.7144	0.5669	0.9769	0.9404	0.9232	0.9826
0.9152	0.8871	0.9778	0.777	0.8607	0.9482	0.9242	0.967
0.9162	0.9543	0.9796	0.7891	0.9295	0.9118	0.3337	0.8489
0.7932	0.864	0.9855	0.8393	0.9329	0.2147	0.9266	0.8455
0.6475	0.8595	0.8259	0.7646	0.9087	0.8825	0.9539	0.8774
0.8419	0.9309	0.7643	0.7018	0.936	0.7292	0.9618	0.9769
0.9169	0.878	0.9248	0.7379	0.9682	0.8095	0.9212	0.8999
0.9331	0.8266	0.952	0.6909	0.8143	0.9666	0.9688	0.9046
0.7921	0.9884	0.8724	0.8287	0.9724	0.8454	0.8107	0.944
1	0.8283	0.5993	0.9769	0.9294	0.5832	0.9448	0.9884
0.887	0.8993	0.9896	0.9054	0.795	0.8381	0.6062	0.8877
0.9591	0.7866	1	0.858	0.9496	0.9625	0.8975	0.943
0.9415	0.8965	0.9294	0.7285	0.7486	0.7568	0.8652	0.9486
0.8938	0.8272	0.8901	0.9363	0.6533	0.8706	0.9424	0.9769
0.8594	0.8743	0.9205	0.8863	0.707	0.9102	0.9769	0.7299
0.8857	0.898	0.9319	0.956	0.6378	0.6693	0.9892	0.716
0.8726	0.9215	0.901	0.8668	0.9846	0.8362	0.9297	0.6521
0.9165	0.8519	0.8597	0.9461	0.9104	0.8718	0.7688	0.7624
0.7714	0.8193	0.8878	0.8242	0.8707	0.8951	0.9715	0.9548
0.7076	0.9365	0.8065	0.7413	0.8268	0.889	0.9769	0.8702
0.8307	0.7984	0.9769	0.9156	0.7514	0.8641	0.9769	0.7389
0.8981	0.2792	0.8751	0.8482	0.6933	0.927	0.9792	0.9452
1	0.8469	0.9769	0.7528	0.6148	0.6679	0.9769	0.9274
0.91	0.6281	0.7867	0.9727	0.9815	0.882	0.9613	0.9769
0.9769	0.8951	0.8844	0.8457	0.9845	0.7902	0.9769	0.9268
0.9799	0.8898	0.9492	0.9698	0.8816	0.9341	0.5891	0.9769
0.9769	0.8514	0.9769	0.892	0.7761	0.981	0.9236	0.8131
0.8763	0.578	0.9769	0.9707	0.9769	0.9795	0.8416	0.7226
0.9528	0.7974	0.8981	0.7672	0.7727	0.9019	0.8147	0.8611
0.917	0.8655	0.9114	0.7936	0.9543	0.4345	0.9769	0.8426
0.9702	0.9769	0.8306	0.7724	0.9428	0.9694	0.8502	0.8619
0.9023	0.7845	0.933	0.8402	0.7079	0.7399	0.9115	0.8456
0.8454	0.9297	0.9733	0.7352	0.4283	0.8958	0.9769	0.9768
0.9771	0.9124	0.9834	0.9533	0.9424	0.9769	0.6147	0.9372
0.9359	0.8674	0.8778	0.8135	0.7365	0.7945	1	0.803
0.9884	0.6799	0.892	0.9426	0.8722	0.9601	0.9683	0.8541
0.8584	0.7653	0.9643	0.9797	0.6417	0.9769	0.9794	0.8965
0.8809	0.8113	0.8675	0.8332	0.8639	0.9076	0.8541	0.9716
0.7855	0.7672	0.9769	0.9769	0.9279	0.8922	0.9067	0.8937
0.9276	0.9423	0.8716	0.9769	0.9562	0.6272	0.833	0.9769
0.9824	0.8663	0.9091	0.8397	0.8725	0.77	0.8468	0.8047
0.2299	0.9769	0.8797	0.5554	0.9556	0.8823	0.972	0.9769
0.979	0.9119	0.9202	0.981	0.8617	0.6765	0.9769	0.9182
0.8908	0.9085	0.8986	0.7338	0.9767	0.8355	0.9815	0.8354
0.9748	0.832	0.887	0.7946	0.7439	0.9444	0.9769	0.9276
0.6369	0.8015	0.9696	0.6412	0.9826	0.7418	0.9767	0.9674
0.9107	0.9666	0.9221	0.8615	0.5225	0.7685	1	0.9011
0.9209	0.9357	0.9769	0.588	0.7617	0.9531	0.9658	0.7812
0.9076	0.9884	0.9769	0.5877	0.9769	0.9846	0.9581	0.9769
0.8409	0.983	0.9769	0.9343	0.7271	0.8476	1	0.9988
0.8392	0.8173	0.86	0.8494	0.7924	0.7395	0.9793	0.7267
0.9769	0.7437	0.8592	0.7746	0.9529	0.749	0.9697	0.9769
1	0.9196	0.9321	0.812	0.9769	0.9268	0.9118	0.9726
0.835	0.8299	1	0.8329	0.8121	0.8968	0.8133	0.9769
0.8542	0.7922	0.9576	0.6761	0.9057	0.7802	0.7385	0.8937
1	0.9769	0.8534	0.6752	0.9538	0.9593	0.9728	1
0.7716	0.8047	0.9769	0.6967	0.7893	0.9884	0.8103	0.97
0.9853	0.9892	0.9202	0.6274	0.8646	0.9769	0.9845	0.8037
0.9688	0.9769	0.9116	0.7177	0.8957	0.9802	0.8738	0.7918
0.9934	0.5213	0.9329	0.9524	0.9797	0.984	0.9444	0.7911
0.9661	0.8054	0.8768	0.9268	0.9769	0.9389	0.8168	1
0.8663	0.8731	0.9252	0.6696	0.9741	0.9784	0.9769	0.903
0.7817	0.9769	0.9769	0.5445	0.6921	0.8618	0.8648	0.3375
0.9306	0.8824	0.9769	0.9101	0.6883	0.9846	0.9621	0.9165
0.9304	0.9769	0.8783	0.9541	0.7784	0.6762	0.9308	0.9205
0.9112	0.9086	0.9465	0.8217	0.9077	0.8997	0.9884	0.8407
0.9094	0.8981	0.8109	0.5505	0.7794	0.9009	0.9769	0.9143
0.8989	0.8274	0.8021	0.8453	0.9769	0.9127	0.9827	0.9845
0.902	0.9436	0.8383	0.8754	0.8702	0.8408	0.9737	0.764
0.8788	0.8503	0.6551	0.9323	0.9148	0.852	0.9726	0.782
0.7808	0.8911	0.9269	0.8097	0.9712	0.9486	0.9651	0.793
0.8262	0.7954	0.8434	0.8095	0.8089	0.8964	0.9964	0.9244
0.9994	0.9199	0.9769	0.9014	1	0.9604	0.9435	0.9768
0.9589	0.9884	0.9769	0.9462	1	0.9461	0.9527	0.6777
0.8726	0.908	0.8281	0.9846	1	0.841	0.9474	0.7189
0.8648	0.7962	0.9014	0.9114	0.9884	0.9362	0.9685	0.9838
0.7996	0.9079	0.9036	0.8377	0.9056	0.7095	1	0.9505
0.9245	0.8766	0.9406	0.6719	0.9522	0.7466	0.9013	0.9227
0.9486	0.856	0.8398	0.8593	0.9292	0.864	0.8067	0.7788
0.9221	0.7888	0.8576	0.6833	0.9343	0.952	0.8294	0.6891
0.895	0.9242	0.9117	0.8044	0.9533	0.8617	0.9815	1
0.8349	0.7513	0.9787	0.6642	1	0.9294	0.9749	0.8831
0.7406	0.7797	0.8826	0.895	0.9505	0.7844	0.845	1
0.9812	0.8768	0.8157	0.8149	0.8101	0.8867	0.9923	0.7964
0.692	0.9768	0.8883	0.8278	0.7698	0.8353	0.9498	0.8862
0.9769	0.799	0.7153	0.7395	0.773	0.8961	0.9826	0.8987
0.692	0.7991	0.6986	0.7829	0.9483	0.9299	0.9323	0.9769
0.8856	0.8397	0.8984	0.7451	0.9884	0.9436	0.8713	0.924
0.7859	0.9324	0.817	0.9183	0.671	0.8148	0.955	0.9681
0.8646	0.8082	1	0.7791	0.9769	0.9218	0.9601	0.9767
0.9806	0.8611	0.9884	0.8042	0.833	0.8839	0.9384	0.9769
0.7026	0.9882	0.9277	0.613	0.9228	0.8329	0.8133	0.6798
0.6297	0.9391	0.8775	0.9238	0.8175	0.9769	0.9097	0.9327
0.9039	0.9497	0.7608	0.8641	0.7507	0.6834	0.9942	0.7601
0.8612	0.9333	0.9185	0.9278	0.8034	0.9653	0.9769	0.603
0.7696	0.8549	0.7889	0.9132	0.802	0.8568	0.9609	0.7408
0.4238	0.882	1	0.9043	1	0.8702	0.9398	0.8525
0.9228	0.8763	0.9769	0.9076	0.969	0.9769	0.6326	0.8235
0.6824	0.9815	0.8482	0.7804	0.8965	0.8998	0.8888	0.9047
0.7757	1	0.7028	0.8015	0.7989	0.9328	0.8282	0.9769
0.7317	0.7968	1	0.9769	0.9705	0.8664	0.6721
0.9823	0.8936	0.9769	0.7942	0.8936	0.9358	0.9827	0.902
