# Supplementary material for: Phosphorylation of phase‐separated p62 bodies by ULK1 activates a redox‐independent stress response
Source: EMBO J. 2023 Jun 12;42(14):e113349. doi: 10.15252/embj.2022113349 (PMC10350833; doi:10.15252/embj.2022113349)
Supplement: Supplementary file 18 — Source Data for Figure 4 [file EMBJ-42-e113349-s019.zip › EMBOJ-2022-113349_SourceDataForFigure 4/4F/Numerical data.xlsx]

## Sheet: Intensity (Fig. 4F)
FI (AU)	S349E	S349A
1	0.83	0.43
2	0.8	0.49
3	0.47	0.7
4	0.66	0.64
5	0.86	0.62
6	0.93	0.53
7	1.11	0.5
8	0.74	0.68
9	0.5	0.69
10	0.49	0.53
11	0.77	0.47
12	0.62	0.61
13	0.68	0.59
14	0.63	0.68
