# Supplementary material for: Phosphorylation of phase‐separated p62 bodies by ULK1 activates a redox‐independent stress response
Source: EMBO J. 2023 Jun 12;42(14):e113349. doi: 10.15252/embj.2022113349 (PMC10350833; doi:10.15252/embj.2022113349)
Supplement: Supplementary file 18 — Source Data for Figure 4 [file EMBJ-42-e113349-s019.zip › EMBOJ-2022-113349_SourceDataForFigure 4/4G/Numerical data.xlsx]

## Sheet: T50 (Fig. 4G)
T50(min)	S349E	S349A
1	13.17	1.162
2	4.148	4.162
3	7.194	1.878
4	17.1	4.064
5	4.669	4.479
6	3.208	3.904
7	5.624	5.135
8	15.37	1.879
9	4.444	2.962
10	10.14	3.554

## Sheet: Mf (Fig. 4G)
Mf (%)	S349E	S349A
1	88.438	28.8999
2	53.0746	80.451
3	78.2444	52.3818
4	72.2076	61.3948
5	69.1215	66.0689
6	65.794	78.5139
7	30.8343	52.6176
8	52.0089	61.4226
9	57.651	88.5897
10	64.73	96.5878
