# Supplementary material for: Phosphorylation of phase‐separated p62 bodies by ULK1 activates a redox‐independent stress response
Source: EMBO J. 2023 Jun 12;42(14):e113349. doi: 10.15252/embj.2022113349 (PMC10350833; doi:10.15252/embj.2022113349)
Supplement: Supplementary file 18 — Source Data for Figure 4 [file EMBJ-42-e113349-s019.zip › EMBOJ-2022-113349_SourceDataForFigure 4/4C/Numerical data.xlsx]

## Sheet: Fig.4D
GFP-p62WT	GFP-p62SE	GFP-p62SA	GFP-p62TA
16.1737	66.7529	12.4797	1.83408
7.84099	4.72064	9.10615	1.53509
6.64579	9.36879	12.3662	6.79881
8.0181	11.3612	13.1105	1.5371
36.6861	25.3389	11.2923	2.03403
27.5636	14.5455	9.92681	2.95467
14.4808	11.8652	5.76319	2.39351
6.82957	15.003	12.9554	5.91362
10.87	10.0565	10.4268	1.54183
14.3478	10.1468	11.8685	1.55056
7.28222	68.3335	1.85811	1.82518
57.139	10.2295	14.1845	2.32288
13.8417	5.0949	11.9446	1.93683
26.7616	12.771	13.1901	2.08121
15.3597	66.1241	8.35528	1.65038
18.0446	11.468	19.9059	2.0568
14.8442	8.20725	12.655	20.5049
40.0274	11.2724	16.0022	3.12015
30.0335	4.46013	1.97999	2.17781
59.7067	3.97222	7.2423	0.654088
13.0045	19.7906	6.09979	1.4624
10.333	12.8575	8.59544	1.49738
9.88175	19.3652	14.1259	1.97963
39.287	42.1851	1.26354	1.81196
12.9346	48.607	4.95621	1.47228
12.0371	29.9295	18.7986	1.8605
6.4612	62.0492	11.6495	1.94752
15.6135	6.44056	20.5732	1.38046
8.3824	72.5956	9.57082	2.3078
19.1745	18.8658	5.85075	2.22133
14.0658	9.27621	13.842	2.27705
10.8201	25.9578	9.17781	2.01605
9.91278	13.477	14.6101	1.56864
25.0756	25.8015	9.69656	1.68554
13.8328	19.9025	15.4978	1.71601
4.13768	6.44353	8.39007	2.13649
39.4533	3.22892	9.10126	0.742482
20.4479	6.08629	6.40273	2.2923
4.37439	21.8804	11.7042	2.08958
9.8471	20.4495	9.61806	5.05066
11.8396	26.4857	7.92933	3.12275
9.57747	12.8514	5.15974	1.74577
11.0338	6.30305	22.7854	3.25588
7.3134	14.14	12.0518	1.47353
5.32328	6.49881	10.0322	0.788576
19.8953	16.2609	17.3505	1.56395
6.96693	16.0736	11.0974	3.56355
8.44741	7.43866	8.90602	1.66073
5.91882	7.14007	11.9726	1.09021
22.6167	52.7986	8.39139	1.06293
9.68168	15.2469	6.62999	0.97141
22.1818	18.3956	15.9004	2.1149
18.6098	25.4743	9.35206	3.98591
12.1949	24.1176	12.0449	2.24862
25.063	20.1434	8.40354	8.45985
14.0302	11.7349	10.089	2.12115
4.86228	17.395	12.1677	3.01504
8.04254	3.91225	14.2006	1.33914
14.9184	17.1546	7.04311	0.742981
12.6049	11.47	10.8897	2.23472
14.4645	12.0249	8.80024	1.36384
16.3365	14.9218	9.72743	1.67356
0.423313	7.85863	9.30544	1.32703
20.8672	12.5084	13.4592	1.88504
16.1296	4.36376	0.809	4.12517
1.59173	12.701	11.3648	1.14674
16.8727	9.4	10.7358	6.67372
17.916	25.0157	10.7055	1.45902
16.3415	11.589	7.55887	1.38385
3.81541	18.1137	12.9026	1.70283
21.2352	36.6915	11.0963	1.87612
6.66609	15.7517	9.03518	2.30781
7.08084	15.6896	3.57429	1.4066
9.12717	11.995	17.0471	1.50417
12.3327	10.6769	16.6843	1.77547
13.3445	10.961	9.64958	2.67764
3.68635	13.4452	12.5612	1.98643
5.9867	5.67119	14.4611	3.82841
13.8079	11.1384	6.23049	2.90395
15.047	15.5724	7.89627	2.13023
15.6183	8.50308	12.2103	1.37502
8.14788	10.9454	17.3573	1.35283
14.6349	20.8094	21.673	2.17709
17.218	20.8251	12.8538	1.53308
8.2231	33.5954	23.4117	2.13256
12.9098	9.05186	9.89741	1.45174
13.7153	17.3012	14.8558	2.03228
20.5174	8.21945	18.7239	1.68856
10.4552	14.6898	16.1351	1.23809
9.6943	7.24325	5.54938	1.18667
4.82295	6.56945	12.6288	1.69743
2.6785	7.703	13.0435	1.75221
19.0186	28.1835	5.50338	2.27909
12.0446	8.27666	12.8584	2.2079
10.9784	10.6765	12.7802	2.90718
11.1526	14.0118	9.68903	2.41422
4.74339	10.1708	9.78374	1.358
13.3466	9.63327	18.8819	2.48542
14.7944	18.0159	13.6491	2.84343
14.6971	6.39383	5.19886	0.235437
8.66568	7.31145	10.4548	1.36034
9.62801	6.52606	25.1084	2.99275
8.17436	8.28641	5.53982	1.72784
8.768	18.1368	0.801196	3.43354
8.08611	9.76404	6.30234	2.01224
4.13374	18	8.6986	3.34995
10.1311	22.9941	6.58872	2.57983
11.7036	7.00028	31.415	1.39198
9.08453	10.9489	8.97515	2.72621
6.48396	17.2349	8.01918	2.0471
7.64692	16.6984	14.2061	2.97752
7.3879	11.1622	5.33033	2.15665
7.19614	20.2731	2.58978	0.874738
15.8352	10.3417	16.5765	1.53715
13.5012	12.2309	10.2942	1.20947
18.34	43.6848	21.1555	1.0954
18.3445	12.9998	18.1138	1.33785
11.972	31.8849	4.28453	1.3116
13.8883	52.2889	18.3369	1.75272
4.7362	6.89855	7.28978	1.9751
7.20403	15.0968	17.6426	1.40509
7.9462	22.361	5.37769	1.96387
6.05897	12.9955	13.0553	1.69909
6.57176	7.86997	12.4852	3.70268
3.22892	25.7279	6.40002	1.21448
4.06269	7.51936	5.3078	2.26026
15.3851	9.19738	13.0101	2.33903
14.4491	8.78838	31.78	1.04661
10.6455	9.85533	8.0419	1.45719
9.82531	10.5541	7.26891	1.93154
11.1992	26.0762	6.06433	1.51789
10.6101	10.0753	9.95599	4.61078
11.3804	9.43122	5.71466	1.75176
29.3208	21.0703	7.86708	1.26531
11.8537	12.7043	16.5464	2.77229
9.67125	8.0261	10.1165	3.98748
13.2259	30.3447	17.6275	0.407101
8.40936	15.8595	6.06549	1.69487
11.5516	11.7314	8.80906	1.55802
12.8244	42.4242	25.1966	1.59868
8.56779	15.1369	6.35612	1.25388
15.1208	13.8918	8.36836	1.26667
7.38392	11.9814	19.4948	1.11757
11.8841	14.3829	26.2164	1.53297
22.2816	7.03482	13.2824	1.64403
8.97019	19.6646	16.1857	2.11388
11.6014	7.66337	17.6074	1.39347
34.1369	18.148	9.22791	1.21765
14.1899	47.7174	8.27938	1.24011
5.8987	17.1609	7.9001	1.51356
