# Supplementary material for: Phosphorylation of phase‐separated p62 bodies by ULK1 activates a redox‐independent stress response
Source: EMBO J. 2023 Jun 12;42(14):e113349. doi: 10.15252/embj.2022113349 (PMC10350833; doi:10.15252/embj.2022113349)
Supplement: Supplementary file 18 — Source Data for Figure 4 [file EMBJ-42-e113349-s019.zip › EMBOJ-2022-113349_SourceDataForFigure 4/4E/Numerical data.xlsx]

## Sheet: T50 (Fig. 4E)
T50(min)	S349E	S349A
1	4.589	11.79
2	32.19	25.63
3	41.54	2.427
4	3.513	15.45
5	5.337	22.07
6	21.05	1.546
7	174.4	2.128
8	8.496	2.501
9	7.065	2.565
10	7.54	0.8108

## Sheet: Mf (Fig. 4E)
Mf(%)	S349E	S349A
1	36.7104	62.8704
2	19.9806	38.1002
3	42.0616	93.7051
4	53.6661	71.8151
5	65.5515	99.5786
6	80.6624	59.3207
7	71.519	45.2895
8	66.5491	50.6805
9	73.4668	27.8086
10	53.0571	48.4243
