# Supplementary material for: Phosphorylation of phase‐separated p62 bodies by ULK1 activates a redox‐independent stress response
Source: EMBO J. 2023 Jun 12;42(14):e113349. doi: 10.15252/embj.2022113349 (PMC10350833; doi:10.15252/embj.2022113349)
Supplement: Supplementary file 19 — Source Data for Figure 5 [file EMBJ-42-e113349-s009.zip]

Archive with 34 entries (34 files):
- EMBOJ-2022-113349_SourceDataForFigure 5/5C/Numerical data.xlsx
- EMBOJ-2022-113349_SourceDataForFigure 5/5B/Numerical data.xlsx
- EMBOJ-2022-113349_SourceDataForFigure 5/5H/Skin_NQ01_6_ WT_X40mh_Marked.tif
- EMBOJ-2022-113349_SourceDataForFigure 5/5H/Esophagus_NQ01_7_ S531E_X40m_Marked.tif
- EMBOJ-2022-113349_SourceDataForFigure 5/5H/Forestomach_NQ01_6_WT_X10lh.tif
- EMBOJ-2022-113349_SourceDataForFigure 5/5H/Forestomach_NQ01_7_ S351E_X40mh_Marked.tif
- EMBOJ-2022-113349_SourceDataForFigure 5/5H/Skin_NQ01_7_ S351E_X10mh.tif
- EMBOJ-2022-113349_SourceDataForFigure 5/5H/Esophagus_NQ01_6_ WT_X40m_Marked.tif
- EMBOJ-2022-113349_SourceDataForFigure 5/5H/Forestomach_NQ01_6_WT_X40lh_Marked.tif
- EMBOJ-2022-113349_SourceDataForFigure 5/5H/Esophagus_NQ01_7_ S531E_X10m.tif
- EMBOJ-2022-113349_SourceDataForFigure 5/5I/Numerical data.xlsx
- EMBOJ-2022-113349_SourceDataForFigure 5/5E/Numerical data.xlsx
- EMBOJ-2022-113349_SourceDataForFigure 5/5F/.DS_Store
- EMBOJ-2022-113349_SourceDataForFigure 5/5H/Esophagus_NQ01_6_ WT_X10m.tif
- EMBOJ-2022-113349_SourceDataForFigure 5/5G/Forestomach_HE_6_ WT_X10mh.tif
- EMBOJ-2022-113349_SourceDataForFigure 5/5G/Esophagus_HE_7_ S531E_X10l.tif
- EMBOJ-2022-113349_SourceDataForFigure 5/5G/Skin_HE_6_ WT_X40mh_Marked.tif
- EMBOJ-2022-113349_SourceDataForFigure 5/5G/Forestomach_HE_6_ WT_X40mh_Marked.tif
- EMBOJ-2022-113349_SourceDataForFigure 5/5G/Esophagus_HE_6_ WT_X40m_Marked.tif
- EMBOJ-2022-113349_SourceDataForFigure 5/5G/Esophagus_HE_6_ WT_X10m.tif
- EMBOJ-2022-113349_SourceDataForFigure 5/5G/Skin_HE_7_ S351E_X40mh_Marked.tif
- EMBOJ-2022-113349_SourceDataForFigure 5/5F/Western Blot.eps
- EMBOJ-2022-113349_SourceDataForFigure 5/5G/Skin_HE_6_ WT_X10mh.tif
- EMBOJ-2022-113349_SourceDataForFigure 5/5G/Skin_HE_7_ S351E_X10mh.tif
- EMBOJ-2022-113349_SourceDataForFigure 5/5E/Western Blot.ai
- EMBOJ-2022-113349_SourceDataForFigure 5/5G/README_Fig 5g_230214.docx
- EMBOJ-2022-113349_SourceDataForFigure 5/5H/README_Fig 5h_230214.docx
- EMBOJ-2022-113349_SourceDataForFigure 5/5H/Forestomach_NQ01_7_ S351E_X10mh.tif
- EMBOJ-2022-113349_SourceDataForFigure 5/5F/Numerical dataxlsx.xlsx
- EMBOJ-2022-113349_SourceDataForFigure 5/5G/Forestomach_HE_7_ S351E_X40lh_Marked.tif
- EMBOJ-2022-113349_SourceDataForFigure 5/5G/Forestomach_HE_7_ S351E_X10lh.tif
- EMBOJ-2022-113349_SourceDataForFigure 5/5G/Esophagus_HE_7_ S531E_X40l_Marked.tif
- EMBOJ-2022-113349_SourceDataForFigure 5/5H/Skin_NQ01_7_ S351E_X40mh_Marked.tif
- EMBOJ-2022-113349_SourceDataForFigure 5/5H/Skin_NQ01_6_ WT_X10mh.tif
