# Supplementary material for: Phosphorylation of phase‐separated p62 bodies by ULK1 activates a redox‐independent stress response
Source: EMBO J. 2023 Jun 12;42(14):e113349. doi: 10.15252/embj.2022113349 (PMC10350833; doi:10.15252/embj.2022113349)
Supplement: Supplementary file 19 — Source Data for Figure 5 [file EMBJ-42-e113349-s009.zip › EMBOJ-2022-113349_SourceDataForFigure 5/5C/Numerical data.xlsx]

## Sheet: Fig.5c
Liver weight/body weight (%)	P12	P12	P15	P15
	p62+/+	p62S351E/+	p62+/+	p62S351E/+
	3.496	4.95868	4.2546	4.5732
	4.0993	5.2795	4.3757	6.1702
	3.8951	5.87601	3.7887	7.5393
	3.5076	6.71975	4.13	7.7837
			3.7172
			4.289
			3.678
			3.8192
			3.5721
			3.0603
