# Supplementary material for: Phosphorylation of phase‐separated p62 bodies by ULK1 activates a redox‐independent stress response
Source: EMBO J. 2023 Jun 12;42(14):e113349. doi: 10.15252/embj.2022113349 (PMC10350833; doi:10.15252/embj.2022113349)
Supplement: Supplementary file 19 — Source Data for Figure 5 [file EMBJ-42-e113349-s009.zip › EMBOJ-2022-113349_SourceDataForFigure 5/5B/Numerical data.xlsx]

## Sheet: Fig.5b
Body weight (g)	P12	P12	P15	P15
	p62+/+	p62S351E/+	p62+/+	p62S351E/+
	7.58	2.42	8.72	3.28
	7.05	3.22	8.89	3.76
	8.96	3.71	8.71	3.82
	9.18	3.14	10	5.64
			8.77
			8.65
			10.93
			10.84
			11.31
			11.11
