# Supplementary material for: Phosphorylation of phase‐separated p62 bodies by ULK1 activates a redox‐independent stress response
Source: EMBO J. 2023 Jun 12;42(14):e113349. doi: 10.15252/embj.2022113349 (PMC10350833; doi:10.15252/embj.2022113349)
Supplement: Supplementary file 19 — Source Data for Figure 5 [file EMBJ-42-e113349-s009.zip › EMBOJ-2022-113349_SourceDataForFigure 5/5I/Numerical data.xlsx]

## Sheet: Fig.5i
AST	P12	P12	P15	P15		Total cholesterol	P12	P12	P15	P15
	p62+/+	p62S351E/+	p62+/+	p62S351E/+			p62+/+	p62S351E/+	p62+/+	p62S351E/+
	62	234	104	220			126	324	149	275
	92	105	100	170			132	245	136	335
	76	210	97	235			130	240	140	165
	62	160	89	96			138	355	142	154
			81						127
			96						136
			64						132
			58						141
			62						134
			60						118
ALT	P12	P12	P15	P15		BUN	P12	P12	P15	P15
	p62+/+	p62S351E/+	p62+/+	p62S351E/+			p62+/+	p62S351E/+	p62+/+	p62S351E/+
	14	27	25	20			28.4	138.6	31.1	270
	12	15	26	25			31	94.5	27.2	176.5
	18	15	27	20			27.2	161	28.3	56
	16	30	26	30			27.6	203	32.5	40.6
			20						28.8
			24						26.2
			28						16.4
			27						19.2
			28						16.2
			26						15.8
Glucose	P12	P12	P15	P15		Creatinine	P12	P12	P15	P15
	p62+/+	p62S351E/+	p62+/+	p62S351E/+			p62+/+	p62S351E/+	p62+/+	p62S351E/+
	118	9	235	10			0.1	0.45	0.09	0.25
	98	65	272	50			0.12	0.25	0.1	0.25
	158	75	142	65			0.1	0.25	0.11	0.252
	220	135	213	118			0.14	0.25	0.1	0.1
			175						0.1
			270						0.12
			298						0.1
			204						0.11
			218						0.1
			214						0.1
