# Supplementary material for: Phosphorylation of phase‐separated p62 bodies by ULK1 activates a redox‐independent stress response
Source: EMBO J. 2023 Jun 12;42(14):e113349. doi: 10.15252/embj.2022113349 (PMC10350833; doi:10.15252/embj.2022113349)
Supplement: Supplementary file 19 — Source Data for Figure 5 [file EMBJ-42-e113349-s009.zip › EMBOJ-2022-113349_SourceDataForFigure 5/5E/Numerical data.xlsx]

## Sheet: Fig.5e
Gstm1	p62+/+	p62S351E/+		Nqo1	p62+/+	p62S351E/+		Ugdh	p62+/+	p62S351E/+		p62	p62+/+	p62S351E/+
	1	9.75075			1	12.1321			1	3.66714			1	1.3782
	1.16794	12.6832			1.26468	15.8623			1.51926	3.90448			1.10709	1.32905
	1.22494	13.041			0.911334	14.9911			1.00077	4.95448			1.00702	1.25563
	1.09596	16.5523			0.834724	25.9561			1.1322	8.84393			0.923593	1.70511
	0.618404				0.638385				0.679611				0.578738
	0.887397				1.2095				1.17928				1.04902
	0.78589				0.917037				0.852543				1.19682
	1.41549				1.50626				1.27019				1.82656
	1.06193				0.749469				0.995796				1.25533
	0.76715				0.702761				0.824616				1.01869
