# Supplementary material for: Phosphorylation of phase‐separated p62 bodies by ULK1 activates a redox‐independent stress response
Source: EMBO J. 2023 Jun 12;42(14):e113349. doi: 10.15252/embj.2022113349 (PMC10350833; doi:10.15252/embj.2022113349)
Supplement: Supplementary file 19 — Source Data for Figure 5 [file EMBJ-42-e113349-s009.zip › EMBOJ-2022-113349_SourceDataForFigure 5/5F/Numerical dataxlsx.xlsx]

## Sheet: Fig.5f
p-S351/p62	p62+/+	p62S351E/+		GSTM1	p62+/+	p62S351E/+
	0.786249	1.21062			1.72038	3.19222
	1.00842	1.78072			1.31125	3.03685
	1.0158	1.71253			0.867772	5.1135
	0.993868				0.584537
	1.1748				0.409036
	1.07787				1.20274
	0.970602				0.978373
p-S403/p62	p62+/+	p62S351E/+		NQO1	p62+/+	p62S351E/+
	0.649841	0.318518			1.3815	15.2263
	0.80923	0.58299			0.717364	14.8497
	1.01951	0.527867			1.19331	22.3219
	1.0801				1.04064
	1.40157				0.923086
	1.37044				0.967599
	0.674894				0.7823
p62	p62+/+	p62S351E/+		UGDH	p62+/+	p62S351E/+
	1.53351	0.874913			1.43515	3.26409
	1.20806	0.561026			1.10975	2.87472
	0.99538	0.523528			1.33407	2.68774
	0.959529				0.936723
	0.725097				0.638493
	0.856065				0.928196
	0.720754				0.620403
KEAP1	p62+/+	p62S351E/+		NRF2/LaminB	p62+/+	p62S351E/+
	1.39568	0.625323			0.775193	2.92325
	1.32735	0.499973			1.32232	2.75001
	1.11164	0.515442			1.12038	2.21449
	0.85761				0.676089
	0.881428				1.02763
	0.847352				0.908672
	0.586072				1.17232
